# Supplementary material for: Comparative Analysis and Functional Mapping of SACS Mutations Reveal Novel Insights into Sacsin Repeated Architecture
Source: Hum Mutat. 2012 Dec 24;34(3):525–37. doi: 10.1002/humu.22269 (PMC3629688; doi:10.1002/humu.22269)
Supplement: Supplementary file 2 [file humu0034-0525-SD2.txt]

Romano et al., Human Mutation  1 
 
Supporting Information for the article: 
 
Comparative Analysis and Functional Mapping of SACS Mutations Reveal Novel Insights into 
Sacsin Repeated Architecture 
 
Alessandro Romano, Alessandra Tessa, Amilcare Barca, Fabiana Fattori, Maria Fulvia de Leva, 
Alessandra Terracciano,Carlo Storelli, Filippo Maria Santorelli, Tiziano Verri 
 
 
 
 
 
 Romano et al., Human Mutation  2 
 
A 
B
 
C
 
 
Supp. Figure S1. Basic characterization ofzebrafish (Danio rerio) sacs gene and expression. A: 
Structure ofthe zebrafish sacs gene and its relationships to the related mRNA. Only coding exons 
are represented and numbered from1 to 9 [Please note that the current description ofthe human 
SACS gene contemplates one additional non-coding exon upstreamthe 9 coding exons, so that the 
total number ofexons for human SACS is 10. Non-coding exons have not yet beencharacterized in 
zebrafish sacs]. Exons are depicted as green vertical bars, widths drawn to scale. Introns are 
depicted as black lines,widths notdrawn to scale. For details on the zebrafish sacs gene intron/exon Romano et al., Human Mutation  3 
 
boundaries see Supp. Table S1. The relative contribution of each exon to the spliced mRNA 
transcript is shown. B: Sacsin mRNA expression pattern inzebrafish adult fish tissues as assessed 
by RT-PCR. Forward primer in putative exon 7 and reverse primer in putative exon 9 (see sacs gene
structure in A); PCR product sizes were 890 bp for sacsin (PCRfragment cloned and sequenced) 
and 440 bp for β-actin (bact). C: Sacsin mRNA-targeted in situ hybridization in zebrafish embryos 
(24 hpf). Arrowheads in the head magnification show antisense probe hybridization in the head 
mesoderm/neural crest and in the midbrain regions; arrowheads in the tail magnification show 
hybridization in the myotomes (white) and in theventral tail (black). 
 
Essential notes on Methods used andResults shown in Supp. Figure S1 
Sacsin is expressed in all vertebrates. To ascertain whether sacsin operates in all vertebrates, we chose to study the 
expression of the zebrafish sacs gene (for zebrafish sacs gene organization see Supp. Fig. S1A and Supp. Table S1). 
Zebrafish sacs mRNA was expressed in zebrafish tissues, both at the adult stage and during the embryonic 
development. In particular, asobserved by RT-PCR, zebrafish sacs mRNAwas found in the adult virtuallyin all tested 
tissues (i.e. gills, brain, heart, liver, intestine, muscle, eye, ovary, pancreas, kidney), although the highest expression 
levels were in brain, muscle, eye and ovary (Supp. Fig. S1B). Moreover, in 24 hours post-fertilization (24 hpf) embryos, 
both brain, eye, muscle (myotomes) and ventral tailexhibited detectable zebrafish sacs mRNA expression, as observed 
by whole-mount in situ hybridization analysis (Supp. Fig. S1C).
Zebrafish maintenance, breeding and embryo collection. Adult zebrafish were kept in captivity under optimal 
conditions for normal growth and breeding, and for the generation of viable embryos capable of carrying out
development without morphogenetic alterations. Fish were bred by natural crosses in a male to female ratio of 2:1 
[Westerfield, 1995]. Immediatelyafter spawning, fertilized eggs were collected, washed and placed inPetri dishes in 
0.6 mg/l Instant Ocean sea salts (AquariumSystems, Sarrebourg, France). The developing embryos were incubated at 
28.5 °C until use. Developmental stages of zebrafish embryos were expressed as hours post-fertilization (hpf) at 28.5 °C 
[Kimmel etal., 1995]. All experimentalprocedures were conducted according to the European Communities Council 
Directives, with all efforts to minimize animal sufferings and the number of animals necessary to collect reliable 
scientific data.
RT-PCR. Total RNA was extracted fromtissues of adultanimals (TRIzol Reagent;Invitrogen). RTwasperformed (50 
°C/50 min) on 5 µg total RNA using the SuperScript III First-Strand Synthesis Systemfor RT-PCR(Invitrogen) and
oligo(dT)12-18. PCRwas performed on 2 µlof the resulting cDNA using PlatinumTaq DNA polymerase (Invitrogen)
and zebrafish sacsin-specificprimers (designed on the zebrafish DNA sequence fromclone CH73-346G24, GenBank 
acc. no. FP016239.4; forward: 5’-AAGAGTGCTTGGAGAAGACTGG-3’, starting atnucleotide 46,338; reverse:5’-
CGACTTGGACTCAAGCATGGAC-3’, starting at nucleotide 53,294). After a denaturing step at 94 °C for 2 min, 
amplification was performed for 35 cycles (94 °C denaturation/40 s,54 °C annealing/40 s, 72 °C extension/1 min; final 
synthesis:72 °C/7 min) to obtain a predicted 890 bp long PCR product. Primers for zebrafish β-actin (GenBank acc.no. 
NM_131031.1; forward: 5’-CGTGACATCAAGGAGAAGCT-3’, starting at nucleotide 681; reverse: 5’-
ATCCACATCTGCTGGAAGGT-3’, starting at nucleotide 1123; amplicon: 440 bp) were used as control to assess 
RNA quality and efficiency of the RT step. PCR products were separated on a 1.5% agarose gel and stained by 
ethidiumbromide. Gel images were captured using the Gel-Doc 2000 gel documentation systemequipped witha CCD 
camera (Bio-Rad Laboratories, Hercules, CA).PCR productidentitywas confirmed by cloning and sequencing.  
Whole-mount in situ hybridization. A 890 bp fragment corresponding to a portion of zebrafish sacsin mRNA covering 
the final part of exon 7, exon 8 and the initial part of exon 9 was amplified (RT-PCR) from brain RNA using the 
following the above indicated sacsin-specificprimers. The amplification product was subcloned into the pCRII-TOPO 
vector (Invitrogen) and the recombinant clone (zf_Sacs_probe-pCRII-TOPO) was sequenced to confirmthe identity of 
the insert. The 890 bp digoxigenin (DIG)-11-UTP(Roche, Mannheim, Germany)-labeled antisense riboprobe was 
synthesized in vitro with T7 RNA polymerase (Roche) using the linearized (Kpn I-cleaved) zf_Sacs_probe-pCRII-
TOPO as template. Whole-mount in situ hybridization was performed as described [Thisse et al., 1993] on 24 hpf 
zebrafish embryos. Stained embryos were mounted in glycerol and observed on an AZ100 Multizoom stereo 
microscope microscope equipped with Nomarski optics and a DS-U2 digitalcamera (Nikon Instruments, Calenzano, 
Italy). 
 Romano et al., Human Mutation  4 
 
                                                                    AA     A
human             -METKENRWVPVTVLPGCVGCRTVAALASWTVRDVKERIFAETGFPVSEQRLWRGGRELS 59
orangutan         -METKENRWVPVTVLPGCVGCRTVAALASWNVRDVKERIFAETGFPVSEQRLWRGGRELS 59
mouse             -METEETRWVRVTVLRGCVGCRTVAVPATATGRDLKERIFAETSFPVAEQRLWRGDREIP 59
rat               -MGTEETRWVRVTVLRGCVGCRTVAVRATATGRDLKERIFAETGFPVAEQRLWRGDREIP 59
dog               -METTDNRWLRVTVLPGCVGCRTVAARASWTVRDLKERILAETGFPASEQRLWLGGRELS 59
horse             -METKDNRYAEATVLHSLAGCSTVAVAASWTVRDVKERICAETGFPVSEQRLWLGDRELS 59
chicken           -------RLARVTILHGCLGCRTFELPPSADVGDVKARIDAEAGFPAARQRLWHCGRELS 53
zebra finch       MEIKDKNRLARVTVLHDCLGCRTFELPPSAAVRDVKR-IEAEAGLPAAEQRLWHRGRELS 59
anole lizard      -------RSATVTVLHDYMGCRTFEVPSSVSVGAIKELIYPETGFPVAEQRLCYQGRELS 53
fugu              MAGSPVPWLPWVMVHHDYIGLRSYQVSPFTSVHCVKQLLYEETHLPVEEQRLSHNGRRLD 60
tetraodon         MASLPAPWLPRVTVHHQYLGLRSYRLSPFTSVQRVKQLLYEETKLPVREQRLSHNGRQLD 60
stickleback       MTSCTDPWLPRVTVRHEYIGLRSYRVSPFTSVEDIKELLYEETNLPVKEQRLTHNGRLLD 60
medaka            MANCIDPWFPWVTVRHECIGPRSYRVSPVTSVQDVKQLLYEETNLPVKEQRLLHNGRILD 60
zebrafish         MATGQDPWLPWVIVSHDCLSTRVFQVPSSTVIRSIKTLIYEETDYPVSEQQLFHNGKMVH 60
                             . :     .       .      :*  :  *:  *. .*:*   .: :  
 
                  A
human             DWIKIGDLT-SKNCHLFVNLQSKGLKGGGRFGQTTPPLVDFLKDILRRYPEGGQILKELI 118
orangutan         DWIKIGDLT-SKNCHLFVNLQSKGLKGGGRFGQTTPPLVDFLKDILRRYPEGGQILKELI 118
mouse             DWIKIGDLT-SKTCHLFVNLQSKGLKGGGRFGQTTPPLVDFLKDILRRYPEGGQILKELI 118
rat               DWIKIGDLT-SKTC-LFVNLQSKGLKGGGRFGQTTPPLVDFLKDILRRYPEGGQILKELI 117
dog               DWIKIGDLT-LKNHHLFVNLQSRGLKGGGRFGQTTPPLVDFLKDILRRYPEGGQILKELI 118
horse             DWIRIGNLT-SKDRHLFVNLQSKGLKGGGRFGQTTPPLVDFLKDILRRYPEGGQILKELI 118
chicken           DDTKIVDLQ-KSQNQIFLKLQSEALKGGGRFGQTTPPLVDFLKDILRRYPEGGQILKELI 112
zebra finch       DAIKIGDLQ-KSQNQVFLELQSKGLKGGGRFGQTTPPLVDFLKDILRRYPEGGQILKELI 118
anole lizard      DSVKVEDLQ-TSQNHVFLHLLSKGLKGGGRFGQTTPPLVDFLKDILRRYPEGGQILKELI 112
fugu              DRVQIGTLVPPGTPEVSFTLAGGGLKGGGRFGQTTPPLVEFLKDILRRYPEGGQILKELI 120
tetraodon         DGVQIGSLVPSGAAEVSLTLAGGGLRGGGRFGQTTPPLVEFLKDILRRYPEGGQILKELI 120
stickleback       DSVQIRTLVPAGSPEVSVALEGSGLKGGGRFGQTTPPLVDFLKDILRRYPEGGQILKELI 120
medaka            DSIQIGTLAPAGSSHVCVTLEGRGLKGGGRFGQTTPPLVEFLKDILRRYPEGGQILKELI 120
zebrafish         DGVEIGNLVPHGDHEIIMTLHGRGPRGGGRFGQTTPPLVDFLKDILRRYPEGGQILKELI 120
                  *  .:  *       : . * . . :*************:******************** 
 
                                                                   Y
                                                             T    Y
human             QNAEDAGATEVKFLYDETQYGTETLWSKDMAPYQGPALYVYNNAVFTPEDWHGIQEIARS178
orangutan         QNAEDAGATEVKFLYDETQYGTETLWSKDMAPYQGPALYVYNNAVFTPEDWHGIQEIARS178
mouse             QNAEDAGATEVKFLYDETQYGTETLWSKDMAQYQGSALYVYNNAVFTPEDWHGIQEIARS178
rat               QNAEDAGATEVKFLYDETQYGTETLWSKDMAQYQGSALYVYNNAVFTPEDWHGIQEIARS177
dog               QNAEDAGATEVKFLYDETQYGTETLWSKDMAQYQGPALYVYNNAVFTPEDWHGIQEIARS178
horse             QNAEDAGATEVKFLYDETQYGTETLWSKDMAQYQGSALYVYNNAVFTPEDWHGIQEIARS178
chicken           QNAEDAGATEVRFLYDETQYGTETLWSKDMAQYQGPAFYAYNDAIFTPEDWHGIQEIARS172
zebra finch       QNAEDAGATEVRFLYDETQYGTETLWSKDMAQYQGPAFYAYNDAVFTPEDWHGIQEIARS178
anole lizard      QNAEDAGATEVRFLYDETQYGNESLWSKDMAQYQGSALYVYNNAIFTPEDWHGIQEIARS172
fugu              QNAEDAGATEVKFLFDETEYGVESLWSPDMEQHQGTALYAYNDAVFTVEDWNGIQEIARS180
tetraodon         QNAEDAGATEVKFMYDETEHGVESLWSPDLEQHQGTALYAYNDAVFTLEDWSGIQEIARS180
stickleback       QNAEDAGATEVKFMYDETEYGVESLWSPDMAQYQGTALYVYNDAVFTEEDWNGIQEIARS180
medaka            QNAEDAGATEVRFMYDETEYGVESLWSPDMAQHQGAAMYVYNNAVFTGEDWNGIQEIARS180
zebrafish         QNAEDAGATEVKFLYDETEYGVESLWSHDMAQYQGTALYVYNDAVFTTEDWNGIQEIARS180
                  ***********:*::***::* *:*** *:  :**.*:*.**:*:** *** ******** 
 
                                        K                             K
human             RKKDDPLKVGRFGIGFNSVYHITDVPCIFSGDQIGMLDPHQTLFGPHESGQCWNLKDDSK 238
orangutan         RKKDDPLKVGRFGIGFNSVYHITDVPCIFSGDQIGMLDPHQTLFGPHESGQCWNLKDDSK 238
mouse             RKKDDPLKVGRFGIGFNSVYHITDVPCIFSGDQIGMLDPHQTLFGPHESGQCWNLKDDIK 238
rat               RKKDDPLKVGRFGIGFNSVYHITDVPCIFSGDQIGMLDPHQTLFGPHESGQCWNLKDDIK 237
dog               RKKDDPLKVGRFGIGFNSVYHITDVPCIFSGDQIGMLDPHQTLFGPHESGQCWNLKDDSK 238
horse             RKKDDPLKVGRFGIGFNSVYHITDVPCIFSGDQIGMLDPHQTLFGPHESGQCWNLKDDSK 238
chicken           RKKDDPLKVGRFGIGFNSVYHITDVPSIFSGDQIGMLDPHQTLFGPHESGQCWNLKEDSK 232
zebra finch       RKKDDPLKVGRFGIGFNSVYHITDVPSIFSGDQIGMLDPHQTLFGPHESGQCWNLKEDSK 238
anole lizard      RKKDDPLKVGRFGIGFNSVYHITDVPSIFSGDQIGMLDPHQTLFGPHESGQCWNLKDDFK 232
fugu              RKRDDPLKVGRFGIGFNSVYHVTDVPSIFSGDQIAMLDPHQTLFGVHESGQCWNMKTDIK 240
tetraodon         RKRDDPLKVGRFGIGFNSVYHVTDVPSIFSGDQIAMLDPHQTLFGPHESGQCWNLKTDTK 240
stickleback       RKREDPLKVGRFGIGFNSVYHITDAPSIFSGDQIAMLDPHQTLFGVHESGQCWNLKTDMK 240
medaka            RKRDDPLKVGRFGIGFNSVYHITDVPSIFSGNQIAMLDPHQTLFGVNESGQCWNLSTDRK 240
zebrafish         RKREDPLKVGRFGIGFNSVYHITDVPSIFSGDQIAMLDPHQMLFGVHESGQCWNLKSDIK 240
                  **::*****************:**.*.****:**.****** *** :*******:. * * 
 
                                                   C
                                                   H  CX
human             EISELSDQFAPFVGIFGSTKETFINGNFPGTFFRFPLRLQPSQLSSNLYNKQKVLELFES 298 
orangutan         EISELSDQFAPFVGIFGSTKETFINGNFPGTFFRFPLRLQPSQLSSNLYNKQKVLELFES 298 
mouse             EINELPDQFAPFIGVFGSTKETFTNGSFPGTFFRFPLRLQPSQLSSNLYTKQKVLELFDS 298
rat               EINELPDQFAPFIGVFGSTKETFTNGSFPGTFFRFPLRLQPSQLSSNLYTKQKVLELFDS 297 
dog               EISELSDQFAPFIGIFGSTKETFVNANFPGTFFRFPLRLQPSQLSSNLYNKQKVLELFDS 298 
horse             EISELSDQFAPFIGIFGSTKEMFVNGNFPGTFFRFPLRLQPSQLSSNLYNKQKVLELFES 298
chicken           EINELTDQFAPFIGVFGSTKETFKNGNFPGTFFRFPLRLQPSQLSSNVYDKQKVLELFES 292 
zebra finch       EINELTDQFAPFIGVFGSTKETFKNGNFPGTFFRFPLRLQPSQLSSNVYDKQKVLELFES 298 
anole lizard      EMNELTDQFAPFIGVFGSTKETFQNGHFPGTFFRFPLREQPSQLSSNIYNKEKVLELFDS 292
fugu              EITELSDQFAPYFGIFGILEKNIKEANFPGTLFRFPLRLKPSQLSSNIYNKEKVLELFES 300 
tetraodon         EIAELSDQFAPYFGIFGISEKHMKDASFPGTLFRFPLRLRPSQLSSNVYNKEKVLELFES 300 
stickleback       EITELADQFTPYFGIFGSSEKTVKDGSFPGTLFRFPLRLKPSQLSGNIYNKEKVLELFES 300
medaka            EITELADQFSPYMGMFGISEKTIKDGSFLGTLFRFPLRMKPSQLSGNIYNKEKVLELFES 300 
zebrafish         EITELSDQFSPYFGLLGSSEKTIKDGNFPGTLFRFPLRMKPSQLSNNIYNKEKVLELFES 300 
                  *: **.***:*:.*::*  :: . :. * **:****** :*****.*:* *:******:* 
 
 
 
 
Supp. Figure S2 Romano et al., Human Mutation  5 
 
                           F           X  R
human             FRADADTVLLFLKSVQDVSLYVREADGTEKLVFRVTSSESKALKHERPNSIKILGTAISN 358 
orangutan         FRADADTVLLFLKSVQDVSLYVREGDGTEKLVFRVTSSESKALKHERPNSIKILGTAISN 358 
mouse             FRADADTVLLFLKSVQAVSLHVREADGTEKLVFRVTASENKALKHERPNSIKILGTAISN 358
rat               FRADADTVLLFLKSVQAVSLHVREADGTEKLVFRVTASENKTLKHERPNSIKILGTAISN 357 
dog               FRADADTVLLFLKSVQDVSLHVREADGTEKLVFRVTASENKALKHERPNSVKILETAISN 358 
horse             FRADADTVLLFLKSVQDVSLHVREADGTEKLMFRVTASESTALKQERLNSVKILGTAISN 358
chicken           FRADADTVLLFLKSVQDVSLHVREADGTEKLIFRVTASENKALKHERPNSIKILGTAINQ 352 
zebra finch       FRTDADTVLLFLKSVQDVSLHVREADGTERLVFRVTASENKALKHERPNSIKILGTAINQ 358 
anole lizard      FRADADTVLLFLKSVQDVSLHVREADGTERLIFRVTASENKALKHEKPNSIKILGSSINQ 352
fugu              FKTDADTVLLFLKSVNKISLHVRESDGTERMLFQVTSAGNAEDKLERPNALKMLGQAVDS 360 
tetraodon         FKADADTVLLFLKSVNRISLHVRESDGTERMLFQVTASGNAEDELERPNALKTLGQAVDG 360 
stickleback       FKADADTVLLFLKSVQKISLHVRECDGTERMLFQVTATENTEDKEERPNALNTLGEAIDG 360
medaka            FKADANTVLLFLKSVQKISLHVREPDGTERMLFQATATENPDNKLERPNALETLGQAIDN 360 
zebrafish         FKVDADTVLLFLKSVQKVSLHIRESDGTERMLFQVTASDSQEDRMERPNSLKTLGQAIDS 360 
                  *:.**:*********: :**::** ****:::*:.*:: .   . *: *::: *  ::. 
 
                                                       D
human             YCKKTPSNNITCVTYHVNIVLEEESTKDAQKTSWLVCNSVGGRGISSKLDSLADELKFVP 418 
orangutan         YCKKTPSSDITCVTYHVNIVLEEESTKDAQKTSWLVCNSVGGRGISGKLDSLADELKFVP 418 
mouse             YCKKIPSNSVTCVTYHINIVLEDESTKDAQKTSWLVCNSVGGRGISSKLDSLADELKFVP 418 
rat               YCKKIPSNSVTCVTYHINIALEDESTKDAQKTSWLVCNSVGGRGISSKLDSLADELKFVP 417 
dog               YCKKIPSNSITCVTYHINIVLEDESTKDAQKTSWLVCNSVGGRGISGKLDSLADELKFVP 418 
horse             YCKKIPSDSVTCVTYHINIVLEDESTKDTQKTSWLVCNSVGGRGVSSALDSLADELKFVP 418 
chicken           YCKGVPSNSITCVTYHVNIALEDESVKDAQKTSWLVCNCVGGRGMCTELDCLADDLKFVP 412 
zebra finch       YCKGVPSNSITCVTYHVNIVVEDESVKDAQKTSWLVCNCVGGRGMCTELDCLADDLKFVP 418 
anole lizard      YCKGIPSNSVTCVTYHINIVLEDESIKDAQKTSWLVCNSVGGRGMCSDLDCLADDLKYIP 412 
fugu              YNNGVPSSTITCVTYQVNIDTQDKTAKETQRTTWLVTNGVGGRGMCAELDSLADDLKFMP 420 
tetraodon         YSNGVPSSTVTCVTYQLNVDTQDGAAKETQRTAWLVSNGVGGRGLCAELDALADDLKFTP 420 
stickleback       YGNGVPSSTITCVTYQVSIETQDETAKETQRMTWLVCNGVGGRGMCPELDSLADVLKFMP 420
medaka            YSNRVPSSTITCVTYQVNIETQDETAKEANRTMWLVCSGVGGRGMCAELDSLADNLKFMP 420 
zebrafish         YSNGVPSSSVTCATYQLSIEARDETAKETQKTTWLVCNSVGGRGMCGELDSLADDLKFIP 420 
                  * :  **. :**.**::.:  .: : *::::  *** . *****:.  **.*** **: *
 
                                                         I
                                                         R
                                                         K              C
human             IIGIAMPLSSRDDEAKGATSDFSGKAFCFLPLPPGEESSTGLPVHISGFFGLTDNRRSIK 478 
orangutan         IIGIAMPLSSRDDEAKGATSDFSGKAFCFLPLPPGEESSTGLPVHISGFFGLTDNRRSIK 478 
mouse             IIGLAMPLSGKDEE-NGAISDFSGKAFCFLPLPPGEESRTGLPVHISGFFGLTDNRRSIK 477 
rat               IIGLAMSLSGRDEE-NGATSDFSGKAFCFLPLPPGEESRTGLPVHISGFFGLTDNRRSIK 476
dog               IIGIAMSLS-RDDEEKGATADFSGKAFCFLPLPPGEESKTGLPVHISGFFGLTDNRRSIK 477 
horse             IIGIAMPLSSRDDEEKGATSDFSGKAFCFLPLPPGEESKTGLPVHISGFFGLTDNRRSIK 478 
chicken           TIGIAMPLS-YNEKDKGAVADFSGRAFCFLPLPPGEESKTGLPVHVSGFFGLTDNRRSIK 471
zebra finch       TIGIAMSLA-ANEEENGAVADFSGRAFCFLPLPPGEESKTGLPVHVSGFFGLTDNRRSIK 477 
anole lizard      TIGIAMSLS-SDGEGKGAAAEFSGRAFCFLPLPPGEESKTGLPVHVSGFFGLTDNRRSIK 471 
fugu              TIGIALPLTVINKDDEGATSGFSGRAFCFLPLPPGEESETGLPVHVSGFFGLTDNRRSIK 480
tetraodon         TIGIALPLAVTGKDEQGATSGFSGRAFCFLPLPPGEESQTGLPVHVSGFFGLTDNRRSIK 480 
stickleback       TIGIALPLTVVNKGDTGATSGFSGRAFCFLPLPPGEESETGLPVHLSGFFGLTDNRRSIK 480 
medaka            IIGIALPLAANNQEDKGAASGFSGRAFCFLPLPPGEESETGLPVHVSGFFGLTDNRRSIK 480
zebrafish         TIGIALPLTLID-EDKGATSSFSGRAFCFLPLPLGEESMTGLPVHVSGFFGLTDNRRSIK 479 
                   **:*:.*:  .    ** : ***:******** **** ******:************** 
 
                               X              M                         L
human             WRELDQWRDPAALWNEFLVMNVVPKAYATLILDSIKRLEMEKSSDFPLSVDVIYKLWPEA 538 
orangutan         WRELDQWRDPAALWNEFLVMNVVPKAYATLILDSIKRLETEKSSDFPLSVDVIYKLWPEA 538 
mouse             WRELDQWRDPAALWNEYLIVNVVPKTYATLILDSIKRLETEKSSDFPLSVDTIYKLWPEA 537 
rat               WRELDQWRDPAALWNQFLIVNVVPKAYATLILDSIKRLETEKSSDFPLSVDAIYKLWPEA 536 
dog               WRELDQWRDPAALWNEFLVMTVVPKAYATLILDSIKRLETERSSDFPLSVDLIYKLWPDV 537 
horse             WRELDQWRDPAALWNEFLVVNVVPKAYATLILDSIKRLETERSSDFPFSVDVIYRLWPDV 538 
chicken           WRELDQWRDPAALWNDLLVVNIVPKAYSTLILEAIKRMETEENSDFPLSAERIYGLWPDE 531 
zebra finch       WRELDQWRDPAALWNDLLVVNIVPKAYTTLILEAIKRMETEKNSDFPLSPERIYRLWPDE 537 
anole lizard      WRELDQWRDPAALWNELLVTNMVPKAYATLILEAIKRMETDENSDFPLSADRIYRLWPQK 531 
fugu              WREVDQWRDPAALWNELLLITVIPRAYLMLITEYVQRVQTKKDQDFPLTPTGTYGAWPNP 540 
tetraodon         WREVDQWRDPAAVWNQLLLVTVIPRAYLVLITEAIQRVQRRKDQDFPLSPMGTYGAWPNP 540 
stickleback       WREVDQWRDPAALWNELLIITVIPWAYFTLITEAIRRVQTQQDQDFPLSPAGTYGAWPDP 540 
medaka            WREVDQWRDLAALWNELLIVIVIPRAYFTLIIDAIKRVQTQKDQDFPLSPAGTYRAWPDP 540 
zebrafish         WREVDQWRDPAALWNELLIVTVIPRAYFTLIMETIQRIQTKKDQDFPLSPRGIYGAWPDP 539 
                  ***:***** **:**: *:  ::* :*  ** : ::*::  ...***::    *  **:  
 
                                   P
human             SKVKVHWQPVLEPLFSELLQNAVIYSISCDWVRLEQVYFSELDENLEYTKTVLNYLQSSG 598 
orangutan         SKVKVHWQPVLEPLFSELLQHAVIYSISHEWVRLEQVYFSELDENLEYTKTVLNYLQSSG 598 
mouse             SKVKAHWHPVLGPLFSELFQHAVIYSIGGEWVKLEQVHFSELDGSLESTRSVLNYLQSSG 597 
rat               SKVKAHWHPVLGPLFSELFQHAVIYSVGGEWVKLEQVHFSELDESLESTQSVLNYLQRSG 596 
dog               SKVRVHWQPVLEPLFNELFQNAVMYSLSNQWVKLEQAYFSELDESWECTKSVLSYLQSSG 597 
horse             NKVRVHWQRVLEPLFNELFQNAVLYSISNHWVQLEQAYFSELDDSLEYTETVLNYLQSSG 598 
chicken           NKIRVPWKPIVVPLFKELLQHTVIYSVSNQWMKVEQVHFSEMDESLEYTQSVLNYLQNSG 591 
zebra finch       NKIRVPWKPIVVPLFKDLLQHPVIYSVSNQWIKVEQVYFSEMDESLEYTQSVLNYLQNSG 597 
anole lizard      NKIKVHWESIIEPLLKELFQNEVIYSISGKWIKVEEVYFSEMDESLEYTQAVLNYLQDSG 591 
fugu              NLVKSRWKPILQPLFHELLQLPVIYSLCEKWVQADEVVFSELDMDEDISKIVINYLQNSG 600 
tetraodon         GQVRSRWKPILQPLFQELLRQPVIFSLCESWVQADQAVFSELDPDQDTSEAVIAYLQKSG 600 
stickleback       KRVKSRWKPILQPLFHDLLQQQVIHSLSESWIRVDQAVFSELNTDEDISETVISYLQSSG 600 
medaka            KQVKSRWMPILQPLFQELLQQKVIYSLSESWVGMDHAVFSELDMDENLSETVINYLQSTG 600 
zebrafish         NRIRPRWKPILEPLLNDLLQHPVIYSLSGSWVQVDETVFSDLDSSMDTAGTIIKYLQTSG 599 
                    ::  *  :: **: :*::  *:.*:   *:  :.. **::: . : :  :: *** :* 
 
 
 
 Romano et al., Human Mutation  6 
 
                                    P                W
human             KQIAKVPGNVDAAVQLTAAS---GTTPVRKVTPAWVRQVLRKCAHLGCAEEKLHLLEFVL 655
orangutan         KQIAKVPGNVDAAVQLTAAS---GTTPVRKVTPAWVRQVLRKCAHLGCAEEKLHLLEFVL 655
mouse             KQIAKVPGNLAAAVQLSAASATSSASPVRKVTPAWVRQVLRKCAHLGSAEEKLHLLEFVL 657
rat               KQIARVPGNLAAAVQLSAASATSTASPVRKVTPVWVRQVLRKCAHLGSAEEKLHLLEFVL 656 
dog               KHIVKVPPNLAAAVQLAAS----SAKPVRKVTPAWVRQVLRKSAHPGGAQDKLHLLEFVL 653
horse             KQIVKVPANLAAAVELAAP----GAA--RKVTPAWVRQVLRKSAPEGGARERLHLLEFVL 652
chicken           KQIAKVPANIASAVHFTTCT----VKAVKKVTPAVVRQVLRKSGHSGPAEEKLHLLQFVL 647
zebra finch       KQIAKVPANIANAVHLTIST----SKAVKKVTPAVVRQVLRKSGHSGPAEEKLNLLEFVL 653
anole lizard      KEVAKVPDNIAKAIDLIVYS----TKPVKKVTPGTVRQVLRKSGHKGPADAKLHILDFVL 647
fugu              VQVAKVPISVDVVLASYMAE----ASEVKKVRPPLLRQVIRKNKHKGSSQEKLLLLEFVL 656
tetraodon         VQVAQVPASVDAVLATYMT-------EVKKVTPSLLRQAMRRSKHKGSSQEKLSLLEFVL 653
stickleback       TQVAKVPAATDFVFAACTTE----SIEVRKVTPSLLRQVIRKCKHKGPSQEKLLLLEFAL 656
medaka            IQVAKVPAAVHSVLASYTTE----PFEVRTVTPSLLRQTVRKYTHKGPAQEKLLLLEFAL 656
zebrafish         MMLAQVPAYIDEALTMFVTK----PGSLRRVTPSFVRQTLRKCRHKGPSTEKLLLLEFIL 655
                    :.:**     ..              : * *  :**.:*:    * :  :* :*:* * 
 
                                                        T
human             SDQAYSELLGLELLPLQNGNFVPFSSSVSDQDVIYITSAEYPRSLFPSLEGRFILDNLKP715
orangutan         SDQAYSELLGLELLPLQNGNFVPFSSSVSDQDVIYITSAEYPRSLFPSLEGRFILDNLKP715
mouse             SDQAYSELLGLELLPLQSGAFVPFSSSVSDQDVVYITSEEFPRSLFPGLEARLILENLKP717
rat               SDQAYSELLGLELLPLQSGAFVPFSSSVSDQDVVYITSEEFPRSLFPGLEARLILENLKP716
dog               SDQAYSELLGLELLPLQNGNFVPFSSSVSDQDVIYITSEDYPRSLFPGLEGRFILDSLKP713
horse             SDEAYSELLGLELLPLQNGHFVPFSSSVSDQDVVYITSEDYPRSLFPGLEGRFILDNLKP712
chicken           SDGVYSELIGLELLPLQNGNFISFSSSVSEQDIVYITSEDFPRSLFPGLEGRLLSDDLKP707
zebra finch       SDGVYSELIGLELLPLQNGSFIPFSSSVSEQDVVYITSEEYPRSLFPGLEGRLLSDDLKP713
anole lizard      SDGNYNELIGLELLPLQNGSFTLFSSSASDQDAVYITSESYPRSLFPGFEGRLLADDVKP707
fugu              SDANYSDLIGLELLPLQDETFTSFSSPVSEKDAIYITSEEYPRFLYPGLEGRFILESIKS716
tetraodon         ADANYSDLIGLELLPLQDETFASFASPVSDKDSVYMASEEYPRCLYPGLEARFVLESIKP713
stickleback       SDGNYSDLIGLELLPLQDGTFTTFSSSFSDKDSIYIASEQYPKSLYPGLEGRFLLESIKP716
medaka            SDANYSDLIGLELLPLQDKTFATFSSSVSEKDAVYIPSEDYPRVLYPGLEHRFILESIKP716
zebrafish         SDSCYNDLIGLELLPLQDETFAVFSSSVNDKDAVYIASQEYPRSLYPGLEGRFVLESIPP715
                  :*  *.:*:********.  *  *:*. .::* :*:.* .:*: *:*.:* *:: :.: .
 
                             SX            X
human             HLVAALKEAAQTRGRPCTQLQLLNPERFARLIKEVMNTFWPGRELIVQWYPFDENRNHPS 775 
orangutan         HLVAALKEAAQTRGRPCTQLQFLNPERFARLVKEVMNTFWPGRELIVQWYPFDENRNHPS 775 
mouse             HLLAALKEAAQTRGRPCTQLQLLNPERFARLIKEVMNTFWPGRELVVQWYPFSEDKRHPS 777 
rat               HLLAALKEAAQTRGRPCTQLQLLNPERFARLIKEVMNTFWPGRELVVQWYPLSEDKHHPS 776 
dog               HLIAALKEAAQTRGRPCTQLQLLNPERFARLIKEVMNTFWPGRELIVQWYPFDEDKNHPS 773 
horse             HLLAALKEAAQTRGRPCTQLQLLNPERFARLIKEAMNTFWPGRELIVQWYPCDKDKRHPS 772
chicken           EVLAALKEAAKSRGRPCTQLQLLNPERFTRLIKEVMNSVWPGRDMVVQWYPGLEDKNHPS 767 
zebra finch       EVLAALKEAAKSRGRPCTQLQLLNPERFARLVKEVMNSVWPGRDVVVQWYPGLEEKKHPS 773 
anole lizard      HILAALKEAAKSRGRPCTQLQLLNPERFARLIKEVMNALWPRREIVVQWFPLSEDKSQPP 767
fugu              SVMDSLKKAAKSRGRPCTQLQMLSPERSARLIKDILSSVWPTRDFTVEWEPGNRELKHPT 776 
tetraodon         SVKDGLMKAAKSRGRPCTQLQVLSPERSARLIKDVLSSAWPTRDFAVEWEPGNRELRHPT 773 
stickleback       LVMDALKEAAKSRGRPCTQLQMLNSERSARLIKEILSTAWLSRDFIVRWEPGNKELKHPT 776
medaka            SVMDSLKEAANSRGRPCTQLQELNPERSARLIKEILSTAWTTREFSVKWEPGNGELKHPT 776 
zebrafish         HVMTSLKEAAKSRGRPCTQVQVLTPERSARLIKEVLTTAWPSRDFAVQWNPGDQEKKHPS 775 
                   :  .* :**::*******:* *..** :**:*: :.: *  *:. *.* *   :  :*.
 
                                            P
human             VSWLKMVWKNLYIHFSEDLTLFDEMPLIPRTILEEGQTCVELIRLRIPSLVILDDESEAQ 835 
orangutan         VSWLKMVWKNLYIHFSEDLTLFDEMPLIPRTILEEGQTCVELIRLRIPSLVILDDESEAQ 835 
mouse             LSWLKMVWKNLYIHFSEDLTLFDEMPLIPRTLLNEDQTCVELIRLRIPSVVILDDETEAQ 837 
rat               ISWLKMVWKNLYIHFSEDLTLFDEMPLIPRTPLDADQTCVELIRLRVPSVVILDDETEAQ 836 
dog               VSWLKMVWKNLYIHFSEDLTLFDEMPLIPRTTLEEGQTCMELIRLRIPSLVILDDESEAQ 833 
horse             VSWLKMVWKNLYIHFSEDLTLFDEMPLIPRTALEEGQMCVELIRLRIPSLVILDDESEAQ 832 
chicken           ISWLKMVWKNLYMHFSDDLSAFDDMPLIPKTLLEENQTSLELVRFRNPSPVILEDESETQ 827 
zebra finch       VSWLKMVWKNLYIHFSDDLSVFDEMPLIPRTLLEENQTSVELVRFKNPSPIILEDESETQ 833 
anole lizard      VSWLKMVWKNLYLHFSGDLSMFDDMPLLPKTLLDEGEEIVELIRLRTPSPIILDDGLETQ 827
fugu              ISWLRMIWKHLYIHFSDDLSTFEDMPLIPLVPLEESMNSVHLLRLRTPSAIILVEGEETT 836 
tetraodon         LSWLRMVWKHLYIHFAEDLSTFEDMPLIPLVPLEENMTRVHLLRLRTPSPIIFADAEEAA 833 
stickleback       VSWLKRIWKHLYIHFADDLSTFEDMPLIPLVPLEESMEVAQLLRLKTPSPVILLDEEESS 836
medaka            VSWLKMIWRHLYIHFADDLYTFEDMPLIPLVPLDESMNNITLLRLKSPSPIILIDDKQAP 836 
zebrafish         ASWLRMIWKHLYINFADDLSVFEDLPLIPNVPLADTLDCLELLRLKSPSPIVLVNEEEGP 835 
                   ***: :*::**::*: **  *:::**:* . *        *:*:: ** ::: :  :  
 
                                          K
human             LPEFLADIVQKLGGFVLKKLDASIQHPLIKKYIHSPLPSAVLQIMEKMPLQKLCNQITSL 895 
orangutan         LPEFLADVVQKLGGFVLKKLDASIQHPLIKKYIHSPLPSAVLQIMEKMPLQKLCNQITSL 895 
mouse             LPEFLADIVQKLGGIVLKRLDTSIQHPLVKKYIHSPLPSAILQIMEKIPLQKLCNQIASL 897 
rat               LPEFLADIVQKLGGIVLKRLDTSLQHPLVKKYIHSPLPSAILQIMEKIPLQKLCNQIASL 896 
dog               LPEFLADIVQKLGGIVLKKLDASIQHPLIKKYIHSPLPSAVLQIMEKMPLQKLCNQIASL 893 
horse             LPEFLADIVQKLGGIILKKLDASIQHPLIKKYINSPLPSAVLQIMEKMPLQKLCNQIASL 892 
chicken           LPDYIADIIEKVGGVVLKKLDVSIQHPLIKKYVHPPLPSAVLQIMEKVSLQKLCNQVSSL 887 
zebra finch       LPEYLADIIQKIGGVVLKKLDISIQHPLIKKYVHPPLPSAVLQIMEKMSLQKLCNQVASF 893 
anole lizard      LPEFLPDIIEQLGGIVIKKLDPAIQHPLLKKYIHAPLPSVVLQIVEKLSLQKLTSQITSF 887 
fugu              SSGILLDIMEKLGGTVMKKLDSCLQHPLLKNYIHPSSPAVLLQIMDRLSKQRLSSQVTSL 896 
tetraodon         PSGNLLDIMEKLGGTVMTKLDSCLQHPLLKNYIHPSSPAALLQIMDRLSKQRLASQVSSF 893 
stickleback       LPENLVDIMEKLGGVVIKKLDSSLQHPQLKNFVHPSSPGLLLQIMDRLPTQRLSGLVSSF 896
medaka            FSENLLEVVEKLGGVAMKKMDPCLQHPLLKKYIHPCSPSILLQIMGRQSTQRLSSQVSSL 896 
zebrafish         PSEDLLEVMKKLGCVILKQIDPCLHHPLLKNYIHQSSPSTLLQIMDRSTSQRLASQVSSL 895 
                   .  : ::::::*   :.::* .::** :*::::   *. :***: : . *:* . ::*:
 
 
 
 
 
 Romano et al., Human Mutation  7 
 
                                                          E
                                                          K
human             LPTHKDALRKFLASLTDSSEKEKRIIQELAIFKRINHSSDQGISSYTKLKGCKVLHHTAK 955 
orangutan         LPTHKDALRKFLASLTDSSEKEKRIIQELAIFKRINHSSDQGISSYTKLKGCKVLHHTAK 955 
mouse             LPTHKDALRKFLASLTDTSEKEKRIIQELTIFKRINHSSDQGISSYTKLKGCKVLDHTAK 957 
rat               LPTHKDALRKFLASLTDTSEKEKRIIQELTIFKRINHSSDQGISSYTKLKGCKVLDHTAK 956 
dog               LPTHKDALRKFLASLTDSSEKEKRIIQELPIFKRINHLSDQGISSYTKLKGCKVLHHTAK 953 
horse             LPTHKDALRKFLAGLTDSSEKEKRIIQELTIFKRVNHSSGQGLSSYTKLKGCKVLHHTAK 952 
chicken           PSTHKDALRAFLASLNDVSEKEGRIIQELLIFKKMEKSSDDGVPVYAGLNGSKVLHHTAK 947 
zebra finch       PPTHKDALRAFLASLTDANEKEKRIIQELLMFKKVEKSSDESVPVYTGLNGSKVLHHTAK 953 
anole lizard      STSYKNALRSYLASLTDITEKEKKVIHELVIFRRISQSLDDDIAFTS-LKSCKVLHHTAK 946
fugu              SITEKIALRKYLAGLSDVTEREKHTLLELSIFEKFG-TSCEGTSKFTSLRGARALHHRAK 955
tetraodon         SLTEKIALRKYLAGLSDVTEREKHTLLELSVFEKVG-SSCEGSSRFTSLRGARALHHRAK 952
stickleback       SVKEKVALRNFLAGLSDITAREKHTLLELSIFEKVG-TCSEGTSAFTSLRGARALHHRAK 955
medaka            SDKEKTALRNYLAGLPDITEKEKHTLLDLSIFDKVG-GFREGSPVFTSLRGARALHHRAK 955
zebrafish         TVKQRLALRSFLAGLTDVTEKEKRIIQELPIFDKVGQKSKTDTSPLTLLKGARVLHHTAK 955
                    . : *** :**.* * . :* : : :* :* :.      . .  : *...:.*.* ** 
 
                                                     R  F
human             LPADLRLSISVIDSSDEATIRLANMLKIEQLKTTSCLKLVLKDIENAFYSHEEVTQLMLW 1015 
orangutan         LPADLRLSISVIDSSDEATIRLANMLKIEQLKTTSCLKLVLKDIENAFYSHEEVTQLMLW 1015 
mouse             LPTDLRLSVSVIDSSDEATIRLANMLKIEKLKTTSCLKFVLKDIGNAFYTQEEVTQLMLW 1017 
rat               LPTELRLSVSVIDSSDEATIRLANMLKIEKLKTTSCLKFVLKDIENAFYTQEEVTRLMLW 1016 
dog               LAPDLRLSISVIDSSDEATIRLANMLKIEKLKTTHCIKLILRDIENAFYSHDEVTHLMLW 1013 
horse             LPPGLRLSVPVIDSSDEATIRLANMLKIETLKTTSCLQLVLKDMENAFYSHEEITHLMLW 1012 
chicken           IPPGLRFSVPVIDSSDEATIRLANLLKIEQLKSTDCLKFIIQDIRSCFYSYDETTQIMQW 1007 
zebra finch       IPPGLRFSVPIIDSSDEATIRLANLLKIEQLKSTDCLKFVIEDIRSDFYSYDETAQIMQW 1013 
anole lizard      IPPDIKLSISLVDSSDEATIRLVKILKAEQLRSTDCIKFILNDIQSDFYCNEEATKIMLW 1006 
fugu              YPPNVKLSINLVGYCDEESLRLIKMLNIEQITTTECLKFIVHDIERGFYTTDEITQIMLW 1015 
tetraodon         YPPDVKLSINLVGYCDEESIRLIKMLNIEQLTTTECLKFIVHDIERGFYTTEEMAHIMLW 1012 
stickleback       YPPDVKLSINLVGCCDEESIRLIKMLNVQQLKTTECLKMIIQDIERGFYTTDEVTQVMLW 1015 
medaka            YPPDVKLSQSLVACSDEESIRLFKMLNVEQLKTTECLKMIIQDMETGFYTKDETTKIMLW 1015 
zebrafish         HPLDVKLSINVVDCSDEATIRLVKLLNIEQVKSTECLKVIIQDIEKGFYTKEEVTKIMLW 1015 
                   .  :::*  ::  .** ::** ::*: : : :* *::.::.*:   **  :* :::* * 
 
                                                        S          X
human             VLENLSSLKNENPNVLEWLTPLKFIQISQEQMVSAGELFDPDIEVLKDLFCNEEGTYFPP 1075 
orangutan         VLENLSSLKNENPNVLEWLTPLKFIQISQEQMVSAGELFDPDIEVLKDLFCNEEGTYFPP 1075 
mouse             ILENLSSLKNENSNVLDWLMPLKFIHMSQGHVVAAGDLFDPDIEVLRDLFYNEEEACFPP 1077 
rat               ILENLSSLKNENPSVLDWLMPLKFIHMSQEHVVAASDLFDPDIEVLRDLFYNEEEACFPP 1076 
dog               ILENLSSLKNENPNVLDWLMPLKFIQISQEQMVSAGELFDPDIEVLKDLFYNEEETCFPP 1073 
horse             ILENLSSLKNENPNVLDWLMPLKFIQISQEQIVSASELFDPDIEILKDLFYDEEETCFPP 1072 
chicken           VLENLTFLKNENTDVIDWLAALRFIRISEEKLMTANELFDPEVELLQNLFYSEEEISFPP 1067 
zebra finch       VLENLTFLKNENTDVIDWLTPLKFIQISPEKIVSANELFDPEVELLQHLFYAEEESCFPP 1073 
anole lizard      ILENLTFLKNENAEVLDWLAPLKFIQISEGKLVSASELFDPEVEVLQNLFYGEEEHCFPP 1066 
fugu              ALQNMAFLKNENSSVLGWLSPIKFIQLPCGKLAKASDLFDPELEILQNLFYMEEKTRFPT 1075 
tetraodon         ALQHMAFLKNENPSVLSWLSPIKFIQLPCGRLVKASDLFDPELEILQNLFYMEEKSRFPT 1072 
stickleback       ALKHLAFLKNENPTVIRWLSALTFIQLPCGKSVKASDLFDSELEILQNLFYMEEKSRFPP 1075 
medaka            ALKHLAFLKNENSCVIGWLSTLKFIHMPCGKSVKASDLFDPELEILQHLFYMEEKTRFPT 1075 
zebrafish         ALTYLSFLKNENKAVISWLSSLKFIHTASEKLHSPTDFFDPELEILQNLFFMEEKVRFPP 1075 
                   *  :: *****  *: ** .: **: .  :   . ::**.::*:*:.**  **   **. 
 
human             SVFTSP-DILHSLRQIGLKNEASLKEKDVVQVAKKIEALQVGACPDQDVLLKKAKTLLLV 1134 
orangutan         SVFTSP-DILHSLRQIGLKNEASLKEKDFVQVAKKIEALQVGACPDQDVLLKKAKTLLLV 1134 
mouse             TIFTSP-DILHSLRQIGLKNESSLKEKDVVQVARKIEALQVSSCQNQDVLMKKAKTLLLV 1136 
rat               AVFTSP-DILHSLRQIGLKNEASLKEKDVVQVAKKIEALQVSSCQNQDVLLKKAKTLLLV 1135 
dog               SVFTSP-DILHSLRQIGLKNEASLKENDVVQVAKKIEDLQVSSCPNQDILLKKAKTLLMV 1132 
horse             SVFTSP-DILHSLRQIGLKNEASLKEKDVVQVAKKIEGLQVSSCPNQDVLLKKAKTLLLV 1131 
chicken           AIFTSS-DILHSLRQIGLKSEANLEESDIMRVANKIESLHADSNTDCDLLVRKARTLLMI 1126 
zebra finch       VIFTS--DILHSLRQIGLKNEANLEENDILRVAKKIESLHADSNTNHDLLLRKARTLLTI 1131 
anole lizard      LTFRASSDILHSLRLIGLKSEGSLEEKDILHLAHKIENLRDCTGTNHDALKRKARTLLMI 1126 
fugu              SEFTFSSDVLHSLRQLGLRNEVQLNEKDVVTVAKKIEELQHSKDTNEDLVIKKAKMLLQI 1135 
tetraodon         SELASSPDVLHSLRQLGLRNEVQLSERDVVTVAKRIEELQRSQDAKEDLVIKKAKTLLQI 1132 
stickleback       GLFKSSADILHSLRQLGLRNEVELTEKDVLKVAMKIEELQSSREPEMELIVKKAKTLLQI 1135 
medaka            NVFTSSPDILHSLRQLGLKNEVQLNEKDALKVAKKIEELQSSEDPDWDSITKKAKTLLQI 1135 
zebrafish         DDFMSSPDVLHSLRQLGLKNEVQLNEKDVLQVARKIEELQGNSKPEWDPILKKAKTLLTI 1135 
                    :    *:***** :**:.* .* * * : :* :** *:     . : : :**: ** : 
 
human             LNKNHTLLQSSEGKMTLKKIKWVPACKERPPNYPGSLVWKGDLCNLCAPPDMCDVGHAIL 1194 
orangutan         LNKNHTLLQSSEGKMTLKKIKWVPACKERPPNYPGSLVWKGDVCNLCAPPDMCDVGHAIL 1194 
mouse             LNKNQTLLQSSEGKMALKKIKWVPACKERPPNYPGSLVWKGDLCNLCAPPDMCDAAHAVL 1196 
rat               LNKNHTLLQSSEGKMALKKIKWVPACKERPPNYPGSLVWKGDLCNLCAPPDMCDAAHAVL 1195 
dog               LNKNHMLLQSSEGKMTLKKIKWVPACKERPPNYPGSLVWKGDVCNLCAPPDMCDGAHAIL 1192 
horse             LNKNHALLQSAEGKMTLKKIKWVPACKERPPNYPGSLVWKGDICDLCAPPDMCDAMHAIL 1191 
chicken           LNKNHKLLQSSETKTALKKIKWIPACKERPPNYPGSLVWKGDHCNLCLPPEMCDISHAIL 1186 
zebra finch       LNKNHMLLQSSETKATMKKIKWIPASKERPPNYPGSLVWKGDHCNLCSPPEMCDISHAIL 1191 
anole lizard      LNKSCSLLRSPETKASLKKIKWIPACKERPPNYPNSLTWKGDHCNLCSPPEMCDLSQATL 1186 
fugu              LNRQTKLVKSADAQTALLKLQWVPVCKERPLTYPKSLSWVGDAATICSLSEMCDISHAVL 1195 
tetraodon         LNRQTKLVKSADAQSALLKLQWVPVCKERPLTYPKSLSWVGDVATICSLSEMCDIAHAVL 1192 
stickleback       LNRQTKLVKSADAQMSLLKLKWVPVCKERPLTYPKSLAWVGDDLNICSLSEMCDISHAVL 1195 
medaka            LNKQTKLIKTADTQASLLKLKWVPVCKERPPTYPKSLAWVGDTLNISSLSEMCELSHAVL 1195 
zebrafish         LNKQTKLVKSSEVQTNLQKLKWVPVCKDRPLNYPKSLAWRGDSCNISSLSEMCDISYAVL 1195 
                  **:.  *:::.: :  : *::*:*..*:** .** ** * **   :.  .:**:   * * 
 
 
 
 
 
 
 Romano et al., Human Mutation  8 
 
                                                                    C    T
human             IGSSLPLVESIHVNLEKALGIFTKPSLSAVLKHFKIVVDWYSSKTFSDEDYYQFQHILLE 1254 
orangutan         IGSSLPLVESIHVNLEKALGIFTKPSISAVLKHFKIVVDWYTSKTFSDEDYYQFQHILLE 1254 
mouse             VGSSLPLVESVHVNLEQALSIFTKPTINAVLKHFKTVVDWYTSKTFSDEDYYQFQHILLE 1256 
rat               VGSSLPLVESAHVSLEKTLGIFTKPTISAVLKHFKIVVDWYTSKTFSDEDYYQFQHILLE 1255 
dog               VGSSLPLVESVHINLEKALGIFTKPSISAVLKHFKIVVDWYTSKTFSDEDYYQFQHILLE 1252 
horse             VGSSLPLVESVHINLEKALGIVTKPSISAVLKHFKIVVDWYTSKTFSDEDYYQFQHILLE 1251 
chicken           VGSSVPLVENVQFDIEKALGISTKPSIKAVLKHFKVVVDWHSSKTFSDEDYYQFQHILLE 1246 
zebra finch       VGSSVPLVENVVLDIEKALGIPTKPSIKAVLKHFKVVVDWHGSKTFSDEDYYQFQHILLE 1251 
anole lizard      VGSSVPLVEGVQPSVEKALGISIKPSIKSVLKHFKVVVDWHSSKKFSDEDYYQFQHILLE 1246 
fugu              VGSAVALVEHTSAGMKKALKLSLEPQADQVVQHLRAVIDWHKSKAFTTEDWYQFQQILFE 1255 
tetraodon         VGSAVALVEHTSAGMRKALKLNVEPQVDQVIQHLKAVIEWHKSQAFTTEDWYQFQQILFE 1252 
stickleback       VGSSVALVEHTSAGMKKALKLTTEPQVDQVLQQLKAVNDWHKSQAFTTEDWYQFQQILFE 1255 
medaka            VGSSVAVVEHTSAGLKKSLKLNIEPQVDQVLQHLKAVNDWHKSQAFTTEDWYQFQQILFE 1255 
zebrafish         VGSSVSLVERTSAGMKKALKLSLEPQVDQVLQHLKAVNDWHQSQAFTTEDWYQFQQILCE 1255 
                  :**::.:**    .:.::* :  :*  . *::::: * :*: *: *: **:****:** * 
 
                                                                          K
human             IYGFMHDHLNEGKDSFRALKFPWVWTGKKFCPLAQAVIKPIHDLDLQPYLHNVPKTMAKF 1314 
orangutan         IYGFMHDHLNEGKDSFKALKFPWVWTGKKFCPLAQAVIKPIHDLDLQPYLHNVPKTMAKF 1314 
mouse             IYGFMHDHLSEGKDSFKALKFPWVWTGKNFCPLAQAVIKPTHDLDLQPYLYNVPKTMAKF 1316 
rat               IYGFMHDHLSEGKDSFKALKYPWVWTGKNFCPLAQAVIKPIHDLDLQPYLYNVPKTMAKF 1315 
dog               IYGFMHDHLSEGKDAFRALKFPWVWTGKKFCPLAQAVIKPFHDLDLQPYLHSVPKTMAKF 1312 
horse             IYGFMHDHLNEGKDAFRALKFPWVWTGKKFCPLSQAVIKPFHDLDLQPYLHSVPKTMAKF 1311 
chicken           IYGFMHDHLEEGKEAFKALKFPWVWTGKTFCSLTQAVIKTVPDLDLQPYLHYVPKTMAKF 1306 
zebra finch       IYGFMHDHLEEGKEAFKSLKFPWVWTGKTFCSLAQAVIKSVPDLDLQPYLHYVPKTMAKF 1311 
anole lizard      IYGFMHDHLDEGKEAFKTLKFPWVWTGKTFCSLSQAVIKSVHDLDLQPYLHNVPKTMAKF 1306 
fugu              IYGFMQTHIQDAKEAMKSLPFDWVWTGKTFSSPGRTVLKPLPDLDLQPYLYSLPKTIRKF 1315 
tetraodon         MYGFMQTHLQDAKEAMKSLPFDWVWTGKTFSSPDRTVLKPLPDLDLQPYLYSLPKTIRKF 1312 
stickleback       IYGFMQAHLEDAREAMKSLPFDWVWTGKTFSSPGHTALKPLPDLDLQPYLYTLPKTIRKF 1315 
medaka            IYSFMQAHLEDAREAMKSLSFDWVWTGKTFSSPSQTVLKPLADLDLQPYLYSLPKTMRKF 1315 
zebrafish         IYEFMQAHLEDAREALKSLSFDWVWTGKTFASPGCTVLKPIPDLDLQPYLYSLPKTIAKF 1315 
                  :* **: *:.:.::::::* : ******.*..   :.:*.  ********: :***: ** 
 
                                                                            V
                                 E             X                       X P
human             HQLFKVCGSIEELTSDHISMVIQKIYLKSDQDLSEQESKQNLHLMLNIIRWLYSNQIPAS 1374 
orangutan         HQLFKVCGSIEELTSDHISMVIQKIYLKSDQDLSEQESKQNLHLMLNIIRWLYSNQIPAS 1374 
mouse             HQLFKACGSIEELTSDHISMVIQKVYLKSDQELSEEESKQNLHLMLNIMRWLYSNQIPAS 1376 
rat               HQLFKACGSIEELTSDHISMVIQKVYLKSDQELSEEESKQNLHLMLNIMRWLYSNQIPAS 1375 
dog               HQLFKVCGSIEELTSDHISMVIQKVYLKSDQDLSDQESKQNLHLMLNIIRWLYSNQIPAS 1372 
horse             HQLFKVCGSIEELTSDHISMVIQKVYLKSDQDLSEQESKQNLHLMLNIIRWLYSNQIPAS 1371 
chicken           HQLFKCCGSIEQLTPDHVSMVIQKIYLKSEQSLSEQESKQNLHIMLSIIRWLYSNQIPAS 1366 
zebra finch       HQLFKCCGSIEELTPDHVSMVIQKIYLKSEQSLSEQESKQSLHIMLSIIRWLYSNQIPAS 1371 
anole lizard      HQLFKCCGSIEQLTPDHVSMVIQKIYLRSEQPLTEDESKQNLHIMLNIIRWLYRCQIPAN 1366 
fugu              NKLFKSCGSIEEVVPSQVLEVINTIQQRCTGELTKDDSKHNILLLLNILRWLHNNQIPVD 1375 
tetraodon         NKLFKSCGSIEEVDPSQVLEVVNTIQQRCTGEMTKDDSKHNILLLINILRWLYNNQIPVA 1372 
stickleback       HKLFKFCGSVEEVVSSHVFEVISTIKQRCDGEITKEESKHDILLLVNILRWLNNNQIEVD 1375 
medaka            QKLFKFCGSVEEVVPNHVFDVIATIRQRCEEEMTKEESKHDILLLINILRWLYNTQTPVD 1375 
zebrafish         NKLFKFCGSIEEVVPSHVFEVVKTIRQRCEEEMTKQESKRNVLLLINILRWLYSSQIPVD 1375 
                  ::*** ***:*:: ..::  *: .:  :.   ::.::**:.: :::.*:***   *  .  
 
                                         RN
human             PNTPVPIHHSKNPSKLIMKPIHECCYCDIKVDDLNDLLEDSVEPIILVHEDIPMKTAEWL 1434 
orangutan         PNTPVPIHHSKNPSKLIMKPIHECCYCDIKVDDLNDLLEDSVEPIILVHEDIPMKTAEWL 1434 
mouse             PNTPVPIYHSRNPSKLVMKPIHECCYCDIKVDDLNDLLEDSVEPIILVHEDIPMKTAEWL 1436 
rat               PNTPVPIYHSKNPSKLVMKPIHECCYCDIKVDDLNDLLEDSVEPIILVHEDIPMKTAEWL 1435 
dog               PNTPVPIHHSKNPSKLIMKPIHECCYCDIKVDDLNDLLEDSVEPIILVHEDIPMKTAEWL 1432 
horse             PNTPVPIHHSKNTSKLIMKPIHECCYCDIKVDDLNDLLEDSVEPIILVHEDIPMKTAEWL 1431 
chicken           LHTPMPLYSGKLPYKLVMRPIHECCYCDIKVDDLNDLLEDSVEPIILVHEDIPMKTAEWL 1426 
zebra finch       LHTPMPLYSGKLPYKLAMKPIHECCYCDIKVDDLNDLLEDSVEPIILVHEDIPMKTAEWL 1431 
anole lizard      LNTPVPIHCSKKPYRFTMKPIHDCCYCDIKVDDLNDLLEDSVEPIILVHEDIPMKTAEWL 1426 
fugu              TDMHVPILFHKDPSKLAMKPIHECTYCDIKVDDLIDLLEDTAEPIILVHDDIPMKTAEWL 1435 
tetraodon         TDMHVPILFHKDPSRLAMRPIHECTYCDIKVDDLIDLLEDTSEPIVLVHDDIPMRTAEWL 1432 
stickleback       TDMHVPILCYKDPSKLALKPIHECTYCDIKVDDLNDLLEDASEPIILVHDDIPMKTAEWL 1435 
medaka            TSMHVPILCYKDPSKLAMKPIHECTYCDIKVDDLNDLLEDGSEPIILVHDEIPMKTAEWL 1435 
zebrafish         ADMHVPILYHKDPSKLVMKPIHECTYCDIKVEDLNDLLDDASEPIILVHDDIPMKTAEWL 1435 
                      :*:   : . :: ::***:* ******:** ***:*  ***:***::***:***** 
 
                                                                        S
human             KVPCLSTRLINPENMGFEQSGQREPLTVRIKNILEEYPSVSDIFKELLQNADDANATECS 1494 
orangutan         KVPCLSTRLINPENMGFEQSGQREPLTVRIKNILEEYPSVSDIFKELLQNADDANATECS 1494 
mouse             KVPCLSTRLINPENMGFEQSGQREPLTVRIKNILEEYPSVSDIFKELLQNADDANATECS 1496 
rat               KVPCLSTRLINPENMGFEQSGQREPLTVRIKNILEEYPSVSDIFKELLQNADDANATECS 1495 
dog               KVPCLSTRLINPENMGFEQSGQREPLTVRIKNILEEYPSVSDIFKELLQNADDANATECS 1492 
horse             KVPCLSTRLINPENMGFEQSGQREPLTVRIKNILEEYPSVSDIFKELLQNADDANATECS 1491 
chicken           NVPCLSTRLINPENMGFEQSGQREPLTVRIKNILEEYPSISDIFKELLQNADDANASECN 1486 
zebra finch       NVPCLSTRLINPENMGFEQSGQREPLTVRIKNILEEYPSISDIFKELLQNADDANATECN 1491 
anole lizard      NVPCLSTRLINPENMGFEQSGQREPLTVRIKNILEEYPSVSDIFKELLQNADDANATDCN 1486 
fugu              KVPCLSTRLVNPENLGFEQSGQREPLTVRIKNILEEYPSVADIFKELLQNADDASATECN 1495 
tetraodon         KVPCLSTRLVNPENLGFEQSGQREPLTVRIKNILEEYPSVADIFKELLQNADDASATECN 1492 
stickleback       KVPCLSTRLINPENLGFEQSGQREPLTVRIKNILEEYPSVADIFKELLQNADDASATECS 1495 
medaka            KVPCLSTRLINPENLGFEQSGQQEPLTVRIKNILEEYPSVADIFKELLQNADDASATECS 1495 
zebrafish         KVPCLSTRLINPENLGFEQSGQREPLTVRIKNILEEYPSVADIFKELLQNADDANATECS 1495 
                  :********:****:*******:****************::*************.*::*. 
 
 
 
 
 Romano et al., Human Mutation  9 
 
                                              R
human             FLIDMRRNMDIRENLLDPGMAACHGPALWSFNNSQFSDSDFVNITRLGESLKRGEVDKVG 1554 
orangutan         FLIDMRRNMDIRENLLDPGMAACHGPALWSFNNSQFSDSDFVNITRLGESLKRGEVDKVG 1554 
mouse             FMIDMRRNMDIRENLLDPGMAACHGPALWSFNNSEFSDSDFLNITRLGESLKRGEVDKVG 1556 
rat               FMIDMRRNMDIRENLLDPGMAACHGPALWSFNNSEFSDSDFINITRLGESLKRGEVDKVG 1555 
dog               FMIDMRRNMDIRENLLDPGMAACHGPALWSFNNSQFSDSDFVNITRLGESLKREEVDKVG 1552 
horse             FMIDMRRNMDIRENLLDPGMAACHGPALWSFNNSEFSDSDFVNITRLGESLKRAEVDKVG 1551 
chicken           FLIDMRRNMDIRENLLDPGMAACHGPALWSFNNSEFSDSDFLNITRLGESLKRSEVDKVG 1546 
zebra finch       FLIDMRRNMDIRENLLDPGMAACHGPALWSFNNSEFSDSDFLNITRLGESLKRSEVDKVG 1551 
anole lizard      FLIDMRRNNDIRENLLDPGMAASHGPALWSFNNSEFSDNDFLNITRLGESLKRAEVDKVG 1546 
fugu              FLIDMRKNNEIRENLLDPGMIVCHGPSLWSFNNAVFSDTDFLNITRLGGSVKRSEADKVG 1555 
tetraodon         FLIDMRKNNDIRENLLDPGMIACHGPSLWSFNNAVFSDTDFLNITRLGGSVKRSEADKVG 1552 
stickleback       FLIDMRKNTNIRENLLDPGMIVCHGPSLWSFNSSVFSDADFLNITRLGGSVKRCEADKVG 1555 
medaka            FLIDMRKNLDIRENLLDPGMIVCHGPSLWSFNNAVFTDTDFLNITRLGGSIKRCEADKVG 1555 
zebrafish         FLIDMRKNLEIRENLLDPGMIICHGPALWSFNNSVFSDTDFLNITRLGGSMKRCEADKVG 1555 
                  *:****:* :**********  .***:*****.: *:* **:****** *:** *.**** 
 
                                      P      R  R
human             KFGLGFNSVYHITDIPIIMSREFMIMFDPNINHISKHIKDKSNPGIKINWSKQQKRLRKF 1614 
orangutan         KFGLGFNSVYHITDIPIIMSREFMIMFDPNINHISKHIKDKSNPGIKINWSKQQKRLRKF 1614 
mouse             KFGLGFNSVYHITDIPIIMSREFMIMFDPNINHISKHIKDRSNPGIKINWSKQQKRLRKF 1616 
rat               KFGLGFNSVYHITDIPIIMSREFMIMFDPNINHISKHIKDRSNPGIKINWSKQQKRLRKF 1615 
dog               KFGLGFNSVYHITDIPIIMSREFMIMFDPNINHISKHIKDKSNPGIKINWSKQQKRLRKF 1612 
horse             KFGLGFNSVYHITDIPIIMSREFMIMFDPNINHISKHIKDKSNPGIKINWSKQQKRLRKF 1611 
chicken           KFGLGFNSVYHITDVPIILSREFMIMFDPNVNHIGKHIRDKSNPGIKINWSKQQKRLRKF 1606 
zebra finch       KFGLGFNSVYHITDVPIILSREFMIMFDPNVNHISKHIRDKSNPGIKINWSKQQKRLRKF 1611 
anole lizard      KFGLGFNSVYHITDIPIIMSREFMIMFDPNINHLSKHIRDKSNPGIKINWSKQQKRLRKF 1606 
fugu              KFGLGFNSVYHITDIPIIMSREFMIIFDPNINHIRKHIRDRSNPGIKINWSKQQKRLRKF 1615 
tetraodon         KFGLGFNSVYHITDIPIIMSREFMIIFDPNINHISKHIRDRSNPGIKINWSKQQKRLRKF 1612 
stickleback       KFGLGFNSVYHITDIPIIMSREFMIMFDPNINHISKHIRDSSNPGIKINWSKQQKRLRKF 1615 
medaka            KFGLGFNSVYHITDIPIIMSREFMIMFDPNINHISKHIRDRSNPGIKINWSKQQKRLRKF 1615 
zebrafish         KFGLGFNSVYHVTDIPIIMSREFMIMFDPNINHIGKHIRDKSNPGIKINWSKQQKRLRKF 1615 
                  ***********:**:***:******:****:**: ***:* *******************
 
                                                Q      X
human             PNQFKPFIDVFGCQLPLTVEAPYSYNGTLFRLSFRTQQEAKVSEVSSTCYNTADIYSLVD 1674 
orangutan         PNQFKPFIDVFGCQLPLTVEAPYSYNGTLFRLSFRTQQEAKVSEVSSTCYNTADIYSLVD 1674 
mouse             PNQFKPFIDVFGCQLPLAVEAPYSYNGTLFRLSFRTQQEAKVSEVSSTCYNTADIYSLVD 1676 
rat               PNQFKPFIDVFGCQLPLAVEAPYSYNGTLFRLSFRTQQEAKVSEVSSTCYNTADIYSLVD 1675 
dog               PNQFKPFIDVFGCQLPLTVEAPYSYSGTLFRLSFRTQQEAKVSEVSSTCYNTADIYSLVD 1672 
horse             PNQFKPFINVFGCQLPLTVEAPYSYNGTIFRLSFRTQQEAKVSEVSSTCYNTADIYSLVD 1671 
chicken           PNQFKPFIGVFGCQLPLTVESPYSYKGTLFRLSFRTQQEAKVSEVSNTCYNTADIYSLVD 1666 
zebra finch       PNQFKPFIGVFGCQLPLTVESPYSYKGTLFRLSFRTQQEAKVSEVSSASYNTADIYSLVD 1671 
anole lizard      PNQFKPFIGVFGCQLPLTMEAPYSYKGTLFRLSFRTQQEAKVSEVSSTSYNTADIYSLVD 1666 
fugu              PNQFKPFINVFGCELPLAQDSPYKYNGTLFRLPFRTEQEASQSEISSLYYNTTDIYSLVD 1675 
tetraodon         PNQFKPFINVFGCQLPLAQDSPYKFNGTLFRLPFRTEQEASQSEISSLYYNTTDIYSLVD 1672 
stickleback       PNQFKPFINVFNCQLPLAEDSPYKYNGTLFRLPFRTEQEASASEISSLYYNTTDIYSLVD 1675 
medaka            PNQFKPFINVFNCQLPLAQDSPYKFNGTLFRLPFRTEQEAAVSEISSLYYNTTDIYSLVD 1675 
zebrafish         PNQFRPFINVFNCQLPLSLEAPYKYDGTLFRLPFRTEQEASASEISGIYYNTTDIYSLVD 1675 
                  ****:***.**.*:***: ::**.:.**:***.***:***  **:*.  ***:*******
 
                                                    X    X
human             EFSLCGHRLIIFTQSVKSMYLKYLKIEETNPSLAQDTVIIKKKSCSSKALNTPVLSVLKE 1734 
orangutan         EFSLCGHRLIIFTQSVKSMYLKYLKIEETNPSLAQDTVIIKKKSCSSKALNTPVLSVLKE 1734 
mouse             EFSLCGHRLIIFTQSVNSMYLKYLKIEETNPSLAQDTIIIKKKVCPSKALNAPVLSVLKE 1736 
rat               EFSLCGHRLIIFTQSVNSMYLKYLKIEETNPTLAQDTIIIKKKACPSKALNAPVLSVLKE 1735 
dog               EFSLCGHRLIIFTQSVTSMYLKYLKIEETNPSLAQDTVIIKKKPCPSKALSAPVLSVLKE 1732 
horse             EFSLCGHRLIIFTQSVTSMYLKYLKIEEANPSLAQDTVIIKKKSCSSKALHAPVLSVLQE 1731 
chicken           EFSICGHRLIIFAQSVNSMVLKYLKIEAEDPGAAQDVVTIKKRVCSSKALTGPNVSVLKE 1726 
zebra finch       EFSICGHRLIIFAQSVNSMVLKYLKIEADDPGVAQDVVTIRKNLCSSKALTAPNVSVLKE 1731 
anole lizard      EFSICGHRLIIFTQCVNSMVLSYLKTEETNPDAAQETVTIKKNLCVSKAITTPVTSILKE 1726 
fugu              EFSICGHRFILFTQHVGCMLLKYLKYEEPDPVAAQDVVSINKSVWSSKASYGP-LSILKA 1734 
tetraodon         EFSICGHRFILFTQHVGGMVLKYLKYEDPDPAAAQDVVTINKSVWSSKASYGP-LSILKA 1731 
stickleback       EFSICGHRFILFTQHVGSMVLKYLKYEEPNPAGAQDVVTINKSVWSSKSSYGP-LSILKS 1734 
medaka            EFSICGHRFILFTQHVGCMILKYLKYEEPNPAGAQDVVTINKSVWSSKASYGP-LSILKS 1734 
zebrafish         EFSICGHRLILFTQHVGTMVLKYLKCEEPNPAAAQDVVTINKSVWSSKAAYGP-LSILKS 1734 
                  ***:****:*:*:* *  * *.*** *  :*  **:.: *.*    **:   *  *:*:  
 
human             AAKLMKTCSSSNKKLPSDEPKSSCILQITVEEFHHVFRRIADLQSPLFRGPDDDPAALFE 1794 
orangutan         AAKLMKTCSSSNKKLPSDEPKSSCILQITVEEFHHVFRRIADLQSPLFRGPDDDPAALFE 1794 
mouse             AAKLMKTCSSSNKKLPTDVPKSSCILQITVEEFHHVFRRIADLQSPLFRGPDDDPATLFE 1796 
rat               AAKLMKTCSSSNKKLPTDVPKSSCILQITVEEFHHVFRRIADLQSPLFRGPDDDPATLFE 1795 
dog               AARLMKTCSSSNKKLPADAPKSSCILQITVEEFHHVFRRIADLQSPLFRGPEDDLTALFE 1792 
horse             AAKLMKTCSSSNKKPPADAPKSSCILQITVEEFHHVFRRIADLQSPLFRGPDDDPAALFE 1791 
chicken           AAKLMKVCSSSNKKLPTETPKSSCILQIVVEEFHHVFRRIADLQSPLFRGAEDDPAAFFE 1786 
zebra finch       AAKLMKVCSSSTKKLPTEAPKSSCILQIVVEEFHHVFRRIADLQSPLFRGTEDDPTAFFE 1791 
anole lizard      AAKVMKTCSSSTKKLPAESPKSSCILQITIEEFHHVFRRIADLHSPVFRGPEDDTVSFFE 1786 
fugu              AAKVMKKVASTN-KVPTDIPKSGCIIRILVEEFHNVFKRIVDLHSPLFRGSEEDPNQYFE 1793 
tetraodon         AAKVMKKVASTN-KVPADIPKSGCIIRILVEEFHNVFKRIVDLHSPLFRGSEEDPNQYFE 1790 
stickleback       AAKVMKKVASTN-RVPADVPKSGCIIRVLVEEFHNVFKRIVDLHSPLFRGSEEDPNQYFE 1793 
medaka            AAKLMKKVASTN-KIPADFPKSGCIIRVVVEEFHNVFKRIVDLHSPLFRGSEEDPNQYFE 1793 
zebrafish         AAKVMKKVAATS-KVPTEVPKSGCIIRIIVEEYHNVFRRIVDLQSPLFRGSDEDPSSYFE 1793 
                  **::**  :::. : *:: ***.**::: :**:*:**:**.**:**:***.::*    ** 
 
 
 
 
 
 
 Romano et al., Human Mutation  10 
 
                                       R 
human             MAKSG-QSKKPSDELSQKTVECTTWLLCTCMDTGEALKFSLSESGRRLGLVPCGAVGVQL 1853 
orangutan         MAKSG-QSKKPSDELSQKTVECTTWLLCTCMDTGEALKFSLSESGRRLGLVPCGAVGVQL 1853 
mouse             MAKSG-QSKKPSDELPQKTVDCTTWLICTCMDTGEALKFSLNESGRRLGLVPCGAVGVLL 1855 
rat               MAKSG-QSKKPSDELPQKTVDCTTWLICTCMDTGEALKFSLNESGRRLGLVPCGAVGVLL 1854 
dog               MAKSG-QSKKPSDELPQKTVECTTWLICTCMDTGEALKFSLNENGRRLGLVPCGAVGVLL 1851 
horse             MAKLG-QSKKPSDELPQKTVECTTWLLCSCMDTGEALKFSLSESGRRLGLVPCGAVGVLL 1850 
chicken           MAKSG-QVKRSADELPQKTVDSTTWLICSCMDTGDALKFSLHESGRRLGLVPCGGVAVLL 1845 
zebra finch       MAKSG-QTKRSGDELPQKTVDSTTWLICSCMDVGDALKFSLHESGRRLGLVPCGGVGVLL 1850 
anole lizard      MAKSG-QTKRP-DELPQKTVDTTTWLICSCMDTGEALKFSLQESGRRLGLVPCGSVGVIL 1844 
fugu              MAAKGIQTRRLTDEIPQKAVEVTNWLICSCMDANEALKFSLSDSGKRLGLVPCGGVAVLL 1853 
tetraodon         MAAKGVQTRRLTDEIPQKALEVTNWLICSCMDANEALKFSLSDSGKRLGLVPCGGVAVLL 1850 
stickleback       MAAKGIQTRRLTDEMSAKAVEVTNWLICSCMDVTEALKFSLSDSGKRLGLVPCGGVAVLL 1853 
medaka            MAAKGVQTRRLTDEMPQRAVEVTSWLICSCMDGSEALKFSLGDSGKRLGLVPCGGVAVLL 1853 
zebrafish         MAAKGTQTKRLTDDMPQKGVENTNWLICSCMDVTEALKFSLNDSGKRLGLVPCGGIAVLL 1853 
                  **  * * ::  *::. : :: *.**:*:***  :****** :.*:********.:.* * 
 
                                            X I                         X
human             SEIQDQKWTVKP---HIGEVFCYLPLRIKTGLPVHINGCFAVTSNRKEIWKTDTKGRWNT 1910 
orangutan         SEIQDQKWTVKP---HIGEVFCYLPLRIKTGLPVHINGCFAVTSNRKEIWKTDTKGRWNT 1910 
mouse             HETQEQKWTVKP---HIGEVFCYLPLRIKTGLPIHINGCFAVTSNRKEIWKTDTKGRWNT 1912 
rat               HETQEQKWTVKP---HIGEVFCYLPLRIKTGLPIHINGCFAVTSNRKEIWKTDTKGRWNT 1911 
dog               SEIQDQKWAVKP---HVGEVFCYLPLRIKTGLPVHINGCFAVTSNRKEIWKTDTKGRWNT 1908 
horse             SEIQDQKWAVKP---HVGEVFCYLPLRIKTGLPVHINGCFAVTSNRKEIWKTDTKGRWNT 1907 
chicken           TETQDQKWIVKPNCNNIGEVFCYLPLRIKTGLPLHINGCFAVTSNRKEIWKTDTKGRWNT 1905 
zebra finch       SETQDQKWIVKPNCNNIGEVFCYLPLRIKTGLPLHINGCFAVTSNRKEIWKTDTKGRWNT 1910 
anole lizard      SEKQDGKWTVKPNCSNLGEVFCYLPLRIKTGLPVHINGSFAVTSNRKEIWKTDTKGRWNT 1904 
fugu              SEEENHKWTVKMNATPTGEVFCYLPLRIKTGLPVHINGCFAVTSNRKEIWKTDTKGQWNS 1913 
tetraodon         SEEENHKWTVKTNATPSGEVFCYLPLRIKTGLPVHINGCFAVTSNRKEIWKTDTKGQWNS 1910 
stickleback       SEEENRKWTVKTNATPIGEVFCYLPLRIKTGLPVHINGCFAVTSNRKEIWKTDTKGQWNS 1913 
medaka            SEEENRKWTVKTNPNPIGEVFCYLPLRIKTGLPVHINGCFAVTSNRKEIWKTDTKGQWNS 1913 
zebrafish         TEEDNRKWTVKTSATPIGEVFCYLPLRIKTGLPVHINGCFAVTSNRKEIWKTDTKGQWNS 1913 
                   * :: ** **      ****************:****.*****************:**: 
 
                                                     R
human             TFMRHVIVKAYLQVLSVLRDLATSGELMDYTYYAVWPDPDLVHDDFSVICQGFYEDIAHG 1970 
orangutan         TFMRHVIVKAYLQALSVLRDLATSGELMDYTYYAVWPDPDLVHDDFSVICQGFYEDIAHG 1970 
mouse             TFMRHVIVKAYLQALSVLRDLAIGGELTDYTYYAVWPDPDLVHDDFSVICKGFYEDIAHG 1972 
rat               TFMRHVIVKAYLQALSVLRDLAISGELIDYTYYAVWPDPDVVHDDFSVICQGFYEDIAHG 1971 
dog               TFMRHVIVKAYLEALSVLRDLATNGELMDYTYYSVWPDPELVHDDFSVICQGFYEDIAHG 1968 
horse             TFMRHVVVKAYLEALSVLRDLATSGELVDYTYYAVWPDPDSVHDDFSVICQGFYEDIAHG 1967 
chicken           VFMRHVIVKAYIEALCVLRDMAISGELVDYSYCAVWPDPDSVHDDFSVICQGFYEDIAHM 1965 
zebra finch       VFMRHVIVKAYIEALCVLRDMAINGELVDYSYCAVWPDPDSVHDDFSVICQGFYEDIAHM 1970 
anole lizard      VFMRHVIVKAYLEALVVLRDMAVCGELEDYCYCAVWPDPDLVHDDFSVICQGFYEEIAHM 1964 
fugu              VFMRHVIVQAYLAALAMLRSMAENGELLDYSYYAVWPDPSQVHDDFALISQGVYQEIVKG 1973 
tetraodon         VFMRHVIVQAYLAALAMLRSMAENGELLDYTYYAAWPDPSQVHDDFALISQGVYQEIAKG 1970 
stickleback       VFMRHVIVQGYLAALTMLRSMAESGELLDYSYYAAWPDPSQVHDDFTLVSQGVYQEIAKG 1973 
medaka            VFMRHVIVQAYLAALSMLRSMAESGELLEYNYYGAWPDPGQVHDDFTLVSQGVYQEISKG 1973 
zebrafish         IFMRHVIVQAYLAALNMLRSMAESGELLDYSYYAAWPDPGVVHDDFNLICQGVYQEIAKG 1973 
                   *****:*:.*: .* :**.:*  *** :* * ..****  ***** ::.:*.*::* :  
 
                                                                N
human             KGKELTKVFSDGSTWVSMKNVRFLDDSILKRRDVGSAAFKIFLKYLKKTGSKNLCAVELP 2030 
orangutan         KGKELTKVFSDGSTWVSMKNVRFLDDSILKRRDVGSAAFKIFLKYLKKTGSKNLCAVELP 2030 
mouse             KGKELTRVFSDGSMWVSMKNVRFLDDSILQRKDVGSAAFKIFLKYLKKTGSKNLCAVELP 2032 
rat               KGKDLTRVFSDGSMWVSMKNVRFLDDSILQRKDVGSAAFKIFLKYLKKTGSKNLCAVELP 2031 
dog               KGKELTRVFSDGSMWVSMKNVRFLDDSILKRKDVGPAAFKIFLKYLKKTGSKNLCAVELP 2028 
horse             KGKELTRVFSDGSTWVSMKNVRFLDDSILKRRDVGPAAFKIFLKYLKKTGSKNLCAVELP 2027 
chicken           KSKEGIKVFSDGISWVSMKNVRFLDDSILKRPDVGPSAFKIFLKYLKKTGSKNLCAVDLP 2025 
zebra finch       KSKEGIKVFSDGSSWVSMKNVRFLDDSILKRPDVGPSAFKIFLKYLKKTGSKNLCAVDLP 2030 
anole lizard      KGKEGIRVFSDGLSWVSMKNVRFLDDSLLKRPDIGTSAFQIFLKYLKKTGSKNLCAVDLP 2024 
fugu              GDSEHAKVFSDGKTWVSIKYVRFLDDTLHSRIDIGPAAFKIFLKYLKKSGSQNLCAVELP 2033 
tetraodon         GDSEHARVFSDGKTWVSIRYVRFLDDALHCRPDIGPAAFNIFLKYLKKSGSQNLYAVELP 2030 
stickleback       GDGEHANVFSDGKTWVSIKYVRFLDDALLCRPDIGPAAFKIFLKYLKKSGSQNLCAVELP 2033 
medaka            GDSEQSRFFSDGKTWVSIKYVRFLDDSLLCRPDIGPAAFKIFLKYLKKTGSQNLCAVELP 2033 
zebrafish         ADDDRAKVFSDGKTWVSIKNVRFLDDSLLCRPDIGSAAFKIFLKYLRKCGSQDLCAVELP 2033 
                   . :  ..****  ***:: ******::  * *:*.:**:******:* **::* **:** 
 
human             SSVKLGFEEAGCKQILLENTFSEKQFFSEVFFPNIQEIEAELRDPLMIFVLNEKVDEFSG 2090 
orangutan         SSVKLGFEEAGCKQILLENTFSEKQFFSEVFFPNIQEIEAELRDPLMIFVLNEKVDEFSG 2090 
mouse             SSVKAGFEEAGCKQILLENTFSEKQFFSEVFFPNIQEIEAELRDPLMNFVLNEKLDEFSG 2092 
rat               SSVKVGFEEAGCKQILLENTFSEKQFFSEVFFPNIQEIEAELRDPLMNFVLNEKLDEFSG 2091 
dog               SSVKSGFEEAGCKQILLENTFSEKQFFYEVFFPNIQEIEAELRDPLMNFVLNEKIDEFSG 2088 
horse             SSVKLGFEEAGCKQILLENTFSEKQFFSEVFFPNIQEIEAELRDPLMNFVLNEKVDEYSG 2087 
chicken           SWVKTGFEEAGCKHILLENTFSEKQFFSEVFFPNVQEIAAELRDPLMRYVLNEKLEEFSG 2085 
zebra finch       SWVKTGFEEAGCKYILLENTFSEKQFFSEVFFPNIQEIDAELRDPLMRYVLNEKVEEFSG 2090 
anole lizard      SWVKEGFEEAGCKQVLIENTFSERQFFFEVFFPNIQEIEAELRDPLMHYVLSEKVDEFSE 2084 
fugu              DWVKEGFEDAGCKGKLLENTLTEKQFFAQVFFPHIQEIDKQHRDPLIHYVLNEKLEEFSS 2093 
tetraodon         DWVKEGFEDAGCKAKLLENTLTEKQFFAEVFFPHIQEIDKEHRDPLIHYVLNEKLEEFSS 2090 
stickleback       DWVKEGFDDAGCKGKLMENTLTEKQFFSDVFFPHIEEIDRELRDPLVHYVLNEKLEDFAS 2093 
medaka            DWVKEGFEDAGCKGKLLEKTLSERKFFSQVFFPHIQEIDTDLRDPLMHYVLNEKLEDFAS 2093 
zebrafish         EWVKEGFDDAGCKGKLMENTLTEKQFFSDVFFPHIQDIDKDLRDPLMYYVLNEKLEDFAS 2093 
                  . ** **::****  *:*:*::*::** :****::::*  : ****: :**.**:::::  
 
 
 
 
 
 
 Romano et al., Human Mutation  11 
 
                                       S  P  X                X
human             VLRVTPCIPCSLEGHPLVLPSRLIHPEGRVAKLFDIKDGRFPYGSTQDYLNPIILIKLVQ 2150 
orangutan         ILRVTPCIPCSLEGHPLVLPSRLIHPEGRVAKLFDIKDGRFPYGSTQDYLNPIILIKLVQ 2150 
mouse             ILRVTPCVPCSLEGHPLVLPSRLIHPEGRVAKLFDTKDGRFPYGSTQDYLNPIILIKLVQ 2152 
rat               ILRVTPCVPCSLEGHPLVLPSRLIHPEGRVAKLFDIKDGRFPYGSTQDYLNPIILIKLVQ 2151 
dog               ILRVTPCIPCSLEGHPLVLPSRLIHPEGRVAKLFDIKDGRFPYGSTQDYLNPIILIKLVQ 2148 
horse             ILRVTPCIPCSLEGHPLVLPSRLIHPEGRVAKLFDTKDGRFPYGSTQDYLNPIILIKLVQ 2147 
chicken           IHRITPCIPCSLDGHPLVTPSRLIHPEGRVAKLYDAEDGRFPYGTTQDYLNPVILVKLVQ 2145 
zebra finch       ILRATPCIPCSLDGHSLVTPSRLIHPEGRVAKLYDAEDGRFPYGTTQDYLNPVILVKLVQ 2150 
anole lizard      ILCITPCIPCSLTDHPLVEPSRLIHPEGRVAKLYDKEDGRFPHGTSHDYLNPVILVKLVQ 2144 
fugu              ILRVTPCIPCCGPNSTLVLPSRLIHPEGRVAKLYNADDGRFPEGTSKDYLNPVCLVKLVQ 2153 
tetraodon         ILRVTPCVPCCGPRNTLVLPSRLIHPEGRVAKLYNTDDGRFPKGTSKDYLNPVCLVKLVQ 2150 
stickleback       ILRVTPCIPCCGPKKELVLPSRLIHPEGRVAKLYHTDDGRFPEGTTKDYLNPVCLVKLVQ 2153 
medaka            ILRVTPCIPCSGPTKELVLPCKLIHPEGRVAKLYNPDDGRFPDESSKDYVNPVCLVKLVQ 2153 
zebrafish         ILKETPCIPSSGPSKMLVLPSRLIHPEGRVAKLYNSEDGRFPEGSLRDYVNPVCLVKLLQ 2153 
                  :   ***:*..     ** *.:***********:. .*****  : :**:**: *:**:* 
 
human             LGMAKDDILWDDMLERAVSVAEINKSDHVAACLRSSILLSLIDEKLKIRDPRAKDFAAKY 2210 
orangutan         LGMAKDDILWDDMLERAVSVTEINKSDHVAACLRSSILLSLIDEKLKIRDPRAKDFATKY 2210 
mouse             LGMAKDDILWDDMLERAESVAEINKSDHAAACLRSSILLSLIDEKLKIKDPRAKDFAAKY 2212 
rat               LGMAKDDILWDDMLERAESVAEINKSDHAAACLRSSILLSLIDEKLKIRDPRAKDFAAKY 2211 
dog               LGMAKDDILWDDMLERAQSVAEINKSDHAAACLRSSILLSLIDEKLKIRDPRAKDFAARY 2208 
horse             LGMAKDDILWDDMLERAESVAEVNKTDHAAACLRSSILLSLIDEKLKIRDPRARDFAAKY 2207 
chicken           LGMAKDDILWEDLIERAESVAEINKVDHAAACLRSSIILSLIDEKLKCRDPRAKEFAEKC 2205 
zebra finch       LGMAKDDILWEDLIERAESVAEINKTDHAAACLRSSIILSLIDEKLKSRDPRAKEFAAKC 2210 
anole lizard      LGMAKDDILWEDLVERAESVEEINTTDHAAACLRSSILLNLIDEKLKCRDPKAKEFSAKF 2204 
fugu              LGMVKDDLSWEDLLERAHSVTELNENDHSAACFRSSLLLSLIDEKLKSRDSEADESLEKL 2213 
tetraodon         LGMVKDDLSWEDLIERAESVVELNENDHMAACFRSSLLLSLTDEKLKARDPGAEESLERL 2210 
stickleback       LGMVKDDLSWEDLIERAQSVIDLNEKDHTAACFRSSIVLSLIDEKLKMSDPGPAELLEKL 2213 
medaka            LGMVKDDLSWEDLIERAHSVIELNESDHAAACFRSSVLLSLVDEKLKMKDPEASEHLETL 2213 
zebrafish         LGMVKDDLSWEDLIERAESVLALNENDHTIACHRSSIILSLIDEKLKMRDPAANQYLDIF 2213 
                  ***.***: *:*::*** **  :*  **  ** ***::*.* *****  *. . :      
 
                                                                    I
human             QTIRFLPFLTKPAGFSLDWKGNSFKPETMFAATDLYTAEHQDIVCLLQPILNENSHSFRG 2270 
orangutan         QTIPFLPFLTKPAGFSLDWKGNSFKPETMFAATDLYTAEYQDIVCLLQPILNENSHSFRG 2270 
mouse             QTIPFLPFLTKPAGFSLEWKGNSFKPETMFAATDIYTAEYQDIVCLLQPILNENSHSFRG 2272 
rat               QTIPFLPFLTKPAGFSLEWKGNSFKPETMFAATDLYTAEYQDIVCLLQPILNENSHSFRG 2271 
dog               QTIPFLPFLTKPAGFSLDWKGNSFKPETMFAAIDLYTAEHQDIVCLLQPILNENSHSFRG 2268 
horse             QTIPFLPFLTKPAGFSLDWKGNSFKPETMFAATDLYTAEHQDIVCLLQPILNENSHSFRG 2267 
chicken           QTIPFLPFLSKPAGFSLHWKGSDFPPDAMFSATDLFTADHQDIVCLIQPILNENSHSFKG 2265 
zebra finch       QNIPFLPFLSKPAGFSLHWKGSDFQPEAMFSANDLFTADHQDIVCLIQPILNENSHSFKG 2270 
anole lizard      QTIPFLPFLTKPAGFSLHWKGNDFESETMFSAVDLFTADYQDIVCLLKPILNENSHSFKG 2264 
fugu              QAIKFLPFLTRPAGFSLPWHGNNFSPTTMFSARELLTIEHQDTVCLMKPILNENSPSFRG 2273 
tetraodon         QDIKFLPFLTRPAGFSLPWHGNNFSPATLFSARELFTSEHQDTVCLMKPILNENSPSFRG 2270 
stickleback       HDTKFLPFLTRPAGFSLPWHGNNFPPTKMFSAKDLFTTEHQETVCLMMPILNENSPSFKG 2273 
medaka            QDIKFLPFLTRPAGFSLPWHGNSFSPATMFSPREVFTTEHQDTVCLMKPILNENSPSFKG 2273 
zebrafish         QNIKFLPFLTKPAGFSLPWHGNNFPQLTMFSAKELFTTEHQDTVCLMNPILNENSPSFKG 2273 
                  :   *****::****** *:*..*    :*:. :: * ::*: ***: ******* **:* 
 
                         G                                    A
human             CGSVSLAVKEFLGLLKKPTVDLVINQLKEVAKSVDDGITLYQENITNACYKYLHEALMQN 2330 
orangutan         CGSVSLAVKEFLGLLKKPTVDLVINQLKEVAKSVHDGITLYQENITNACYKYLHEALMQN 2330 
mouse             CGSVSLAVKEFLGLLKKPTVDLVINQLKQVAKSVDDGITLYQENITNACYKYLHEAVLQN 2332 
rat               CGSVSLAVKEFLGLLKKPTVDLVINQLKQVAKSVDDGITLYQENITNACYKYLHEAILQN 2331 
dog               CGSVSLAVKEFLGLLRKPTVDLVVNQLKEVAKSVDDGVTLYQENITNACYKYLHDAMMQN 2328 
horse             CGSVPLAVKEFLGLLRKPTVDLVVNQLKEVARSVDDGVTLYQENITNACYKYLHDAMMQN 2327 
chicken           CGALSLAVKEFLGLLKKPAVNLVINQLEEVAKSFDG-ITLYQENITNACYKHLHEAMLEN 2324 
zebra finch       CGTLSLAVKEFLGLLKKPAVNLVINQLEEVAKSFDG-ITLYQENITNACYKYLHEAMLES 2329 
anole lizard      CGNISLAVKDFLGLLKKPTVIMVINQLKVVAKHFDG-ITLYQENITNACYKYLHEALLQN 2323 
fugu              CGTMSLAVKDGLGLIRKPSVELVISQLKKLSQSFDG-ITLYQENITNACYKFLHEEMLQD 2332 
tetraodon         CGTVSLAVKDGLGLIRTPSVELVISQLKKLSQSFDG-VTLYQENITNACYKFLHEEMLQD 2329 
stickleback       CGAMSLAVKDCLGLIRKPSVGLVISQLKKLSQSFDG-VTLYQENITNACYKFLHEEMLQD 2332 
medaka            CGAMSLAVKDGLGLIRKPSVALVISQLKKLSQSFDG-VTLYQENITNACYKYLHEEMFQD 2332 
zebrafish         CGPISLAVKDFLGLIRKPTVSLVISQLKELSKSFDG-VTLYQENITNACYKYLHEELLQS 2332 
                  ** :.****: ***::.*:* :*:.**: ::: ... :*************.**: :::.
 
                                                             S    K
human             EITKMSIIDKLKPFSFILVENAYVDSEKVSFHLNFEAAPYLYQLPNKYKNNFRELFETVG 2390 
orangutan         EITKISIIDKLKPFSFILVENAYVDSEKVSFHLNFEAAPYLYQLPNKYKNNFRELFESVG 2390 
mouse             EMAKATIIEKLKPFCFILVENVYVESEKVSFHLNFEAAPYLYQLPNKYKNNFRELFESVG 2392 
rat               EMAKATIIEKLKPFCFILVENVYVESEKVSFHLNFEAAPYLYQLPNKYKNNFRELFESVG 2391 
dog               EMIKISIIEKLKPFSFILVENAYVDSEKVSFHLNFEAAPYLYQLPNKYKNNFRELFESVG 2388 
horse             EVAKMSIVEKLKLFNFILVENAYVDSERVSFHLNFEAAPYLYQLPNKYKNNFRELFESVG 2387 
chicken           ESTKAMIIEQLTNCSFILVENVYVDPTKVSFHLNFEAAPYLYQLPNKYKNSFRELFESMG 2384 
zebra finch       ESTKAMIIEQLTNSSFILVENVYADPSKVSFHLNFEAAPYLYQLPNKYKNSFRELFESVG 2389 
anole lizard      GATKIVIVEELKNYSFILVEDGYVDPTRVSFHLNFEAAPYLHQLPNKYRNSFRELFESVG 2383 
fugu              ECAKEQIAEELTAFNSILVENTYVSPAKIAFHLNFDASPHLYQLPNKYRSSCRELFENVG 2392 
tetraodon         ERAKQQMAEELTAFNSILVENTYVSPAKIAFHLNFDASPHLYQLPNKYRNSCRELFESVG 2389 
stickleback       KKATEQISEELKEFNSILVENTYVNPSKVAFHLNFDAAPHLYQLPNKYRNSCRELFENVG 2392 
medaka            ENAKDLITEELKAFNSILVENTYVSPSKVAFHLNFDVAPHLYQLPNKYRNSCRELFENVG 2392 
zebrafish         NAAKEEIMEELKTFSSILVENTYVEPLKVAFNLNFDAAPYLYQLPNKYRNSCRELFENVG 2392 
                     .  : ::*.    ****: *... :::*:***:.:*:*:******:.. *****.:* 
 
 
 
 
 
 
 Romano et al., Human Mutation  12 
 
                      RA                           X      G
human             VRQSCTVEDFALVLESIDQERGTKQITEENFQLCRRIISEGIWSLIREKKQEFCEKNYGK 2450 
orangutan         VRQSFTVEDFALVLESIDQERGTKQITEENFQLCRRIISEGIWSLIREKKQEFCEKNYGK 2450 
mouse             VRQSFTVEDFALVLESIDQERGKKQITEENFQLCRRIISEGIWSLIREKRQEFCEKNYGK 2452 
rat               VRQSFTVEDFALVLESIDQERGKKQITEENFQLCRRIISEGIWSLIREKRQEFCEKNYGK 2451 
dog               VRQSFTVEDFALVLESIDQEKGTKQITEENFQLCRRIISEGIWSLIREKKQEFCEKNYGK 2448 
horse             VRQSFTVEDFALVLESIDQEKGTKQITEENFQLCRRIISEGIWSLIREKKQEFCEKNYGK 2447 
chicken           VRQSFTVEDFALVLELINQERGTKQLTEENFQLCRRIISEGIWSLIREKKQEFCVKKYGE 2444 
zebra finch       VRQAFTVEDFAVVLELINQERGTKQLTEDNFQLCRRIISEGIWGLIREKKQEFCEKKYGE 2449 
anole lizard      VHQAFTVEDFAQVLGSVNQETENKSLTEENFQLCRRIISEGIWSLIREKKQELCEKKYGE 2443 
fugu              VKSSFSVDDFSGILETVKQGCGRRALSEDNFQLCRRVISEGIWSLIRDKSQEYCQENHGG 2452 
tetraodon         VKSSFSVEDFSGILETVKQGCGRRALSEDNFQLCRRVISEGIWSLIRDKSQEHCKEHHSG 2449 
stickleback       VQASFTVEDFATVLETVKEECGRRVLTEENFQLCRRIISEGIWSLIRDKNQEYCQAHFGG 2452 
medaka            VQPNFTVEDFSTVLETVRQECGRRALTEENFQLCRRIISEGIWSLIRDKNQEYCQANYGG 2452 
zebrafish         VHASFTVETFSGVLQLIKNECGRKPLTEENFQLSRRIISEGIWSLIRDKSQEFCLSNYGE 2452 
                  *:   :*: *: :*  : :    : ::*:****.**:******.***:* ** *  :..  
 
                             S                                      X      T
human             ILLPDTNLMLLPAKSLCYNDCPWIKVKDTTVKYCHADIPREVAVKLGAVPKRHKALERYA 2510 
orangutan         ILLPDANLMLLPAKSLCYNDCPWIKVKDTTVKYCHADIPREVAVKLGAVPKRHKALERYA 2510 
mouse             ILLPDTNLLLLPAKSLCYNDCPWIKVKDSTVKYCHADIPREVAVKLGAIPKRHKALERYA 2512 
rat               ILLPDTNLLLLPAKSLCYNDCPWIKVKDSSVKYCHADIPREVAVKLGAIPKRHKALERYA 2511 
dog               ILLPDTNLKLLPAKSLCYNDCPWIKVKDTTVKYCHADIPREVAVKLGAVPKRHKALERYA 2508 
horse             ILLPDSNLKLLPAKSLCYNDCPWIKVRDTTVKYCHADIPREVAVKLGAVPKRHKALERYA 2507 
chicken           ILLPDTRFALLPAKSLCYNDCPWIKVKDTTVKYCHADIPREVAVKLGAIPKRHKALERYA 2504 
zebra finch       ILLPDTRLALLPAKSLCYNDCPWIKVKDTTVKYCHGDIPREVAVKLGAIPKRHKALERYA 2509 
anole lizard      ILLPDTCLALLPANSLCYNDCPWIKVKDTSVKYCHPDIPREVAVKLGAIPKRHKALERYA 2503 
fugu              ILLPDSNLTLQPSKSLCYNDCPWIKVRDTTVKYCHGDIPREVAVKLGAVPKRHKALERYA 2512 
tetraodon         ILLPDSNLTLQPSKSLCYNDCPWIKVRDTTVKYCHGDIPREVAVKLGAVPKRHKALERYA 2509 
stickleback       ILLPDFNLTLQPSKSLCYNDCPWIKVRDSSVKYCHGDIPREVAVKLGAVPKRHKALERYA 2512 
medaka            ILLPDSNLTLQPSKSLCYNDCPWIKVRDSSVKYCHSDIPREVAVKLGTIPKRHKALERYA 2512 
zebrafish         ILLPDSNFTLQPSKSLCYNDCPWIKVRDTTVKYCHGDIPREVAVKLGAIPKRHKALERYA 2512 
                  *****  : * *::************:*::***** ***********::*********** 
 
                                                                 V
human             SNVCFTTLGTEFGQKEKLTSRIKSILNAYPSEKEMLKELLQNADDAKATEICFVFDPRQH 2570 
orangutan         SNVCFTTLGTEFGQKEKLTSRIKSILNAYPSEKEMLKELLQNADDAKATEICFVFDPRQH 2570 
mouse             SNICFTALGTEFGQKEKLTSRIKSILNAYPSEKEMLKELLQNADDAKATEICFVFDPRQH 2572 
rat               SNICFTAPGTEFGQKEKLTSRIKSILNAYPSEKEMLKELLQNADDAKATEICFVFDPRQH 2571 
dog               SNICFTTLGTEFGQKEKLTSRIKSILNAYPSEKEMLKELLQNADDAKATEICFVFDPRQH 2568 
horse             SNICFTTLGTEFGQKEKLTSRIKSILNAYPSEKEMLKELLQNADDAKATEICFVFDPRQH 2567 
chicken           SNICFTTLGTEFGQKEKLTSRIKSILNAYPSEKEMLKELLQNADDAKATEICFVFDPRQH 2564 
zebra finch       SNICFTTLGTEFGQKEKLTSRIKSILNAYPSEKEMLKELLQNADDAKATEICFVFDPRQH 2569 
anole lizard      SNICFTTLGTEFGQKEKLTGRIKSILNAYPSEKEMLKELLQNADDAKATEICFVFDPRQH 2563 
fugu              SNICFTPPGSEFGQKEKLTSRIKSILSAYPSEKEMLKELLQNADDAKATEIFFIYDPRTH 2572 
tetraodon         SNICFTPPGSEFGQKETLTSRIKSILSAYPSEKEMLKELLQNADDAKATEIYFIYDPRTH 2569 
stickleback       SNVCFTTLGTEFGQKEKLTSRIKSILNAYPSEKEMLKELLQNADDAKATEIYFVFDPRTH 2572 
medaka            SNVCFTTLGSEFGQKEKLTSRIKSILKAYPSEKEMLKELLQNADDAKATEIFFVFDSRTH 2572 
zebrafish         SNICFTTLGSEFGQKEKLTSRIKSILNAYPSEKEMLKELLQNADDAKATEIYFVFDPRTH 2572 
                  **:***. *:******.**.******.************************ *::*.* * 
 
                                                                          S
human             PVDRIFDDKWAPLQGPALCVYNNQPFTEDDVRGIQNLGKGTKEGNPYKTGQYGIGFNSVY 2630 
orangutan         PVDRIFDDKWAPLQGPALCVYNNQPFTEDDVRGIQNLGKGTKEGNPYKTGQYGIGFNSVY 2630 
mouse             PVDRIFDDKWAPLQGPALCVYNNQPFTEDDVRGIQNLGKGTKEGNPCKTGQYGIGFNSVY 2632 
rat               PVDRIFDDKWAPLQGPALCVYNNQPFTEDDVRGIQNLGKGTKEGNPCKTGQYGIGFNSVY 2631 
dog               PVDRIFDDKWAPLQGPALCVYNNQPFTEDDVRGIQNLGKGTKEGNPCKTGQYGIGFNSVY 2628 
horse             PVDRIFDDKWAPLQGPALCVYNNQPFTEDDVRGIQNLGKGTKEGNPCKTGQYGIGFNSVY 2627 
chicken           PADRIFDEKWAPLQGPALCVYNNQPFTEDDIRGIQNLGKGTKVGNPCKTGQYGIGFNSVY 2624 
zebra finch       PADRIFDEKWAPLQGPALCVYNNQPFTEDDIRGIQNLGKGTKVGNPCKTGQYGIGFNSVY 2629 
anole lizard      STDRIFDDKWAPLQGPALCVYNNQPFTEDDIRGIQNLGKGTKEGNPCKTGQYGIGFNSVY 2623 
fugu              PTDRVFDDKWIPMQGPALCVYNNQPFTEDDVRGIQNLGRGTKEANPGKTGQYGIGFNSVY 2632 
tetraodon         PTDRVFDDKWIPMQGPALCVYNNQPFTEDDVRGIQNLGRGTKEANPGKTGQYGIGFNSVY 2629 
stickleback       PTDRIFDDKWIPMQGPALCVYNNQPFTEDDVRGIQNLGRGTKEANPGKTGQYGIGFNSVY 2632 
medaka            PTDRIFDDKWVPMQGPALCVYNNQPFTEDDVRGIQNLGRGTKEANPGKTGQYGIGFNSVY 2632 
zebrafish         STDRIFDDKWTPLQGPSLCVYNNQPFTEDDIRGIQNLGRGTKEANPGKTGQYGIGFNSVY 2632 
                  ..**:**:** *:***:*************:*******:*** .** *************
 
human             HITDCPSFISGNDILCIFDPHARYAPGATSISPGRMFRDLDADFRTQFSDVLDLYLGTHF 2690 
orangutan         HITDCPSFISGNDILCIFDPHARYAPGATSISPGRMFRDLDADFRTQFSDVLDLYLGTHF 2690 
mouse             HITDCPSFISGNDILCIFDPHARYAPGATSVSPGRMFRDLDADFRTQFSDVLDLYLGNHF 2692 
rat               HITDCPSFISGNDILCIFDPHARYAPGATSVSPGRMFRDLDADFRTQFSDVLDLYLGNHF 2691 
dog               HITDCPSFISGNDILCIFDPHARYAPGATSVSPGRMFRDLDADFRTQFSDVLDLYLGTHF 2688 
horse             HITDCPSFISGNDILCIFDPHARYAPGATSISPGRMFRDLDADFRTQFSDVLDLYLGSHF 2687 
chicken           HITDCPSFISGNDILCIFDPHARYAPGATSTSPGRMFRDLDADFRTQFSDVLDLYLGDHF 2684 
zebra finch       HITDCPSFLSGNDILCIFDPHARYAPGSTSTSPGRMFRDLDADFRTQFSDVLDLYLGNHF 2689 
anole lizard      HLTDCPSFVSGNDILCIFDPHARYAPGATSISPGRMFRDLDADFRTQFSDVLDLYLGDHF 2683 
fugu              YITDCPSFISNSDILCIFDPHAQYAPGATSASPGRMFRDLDSDFRSQFSDVLNLYLGAHF 2692 
tetraodon         HITDCPSFISNNDILCIFDPHAQYAPGATSASPGRMFRDIDSDFRSQFSDVLNLYLGANF 2689 
stickleback       HITDCPSFISNNDILCIFDPHAQYSPGATSTSPGRMFRDLDSDFRSQFSDVLSLYLGVHF 2692 
medaka            HITDCPSFVSNNDILCIFDPHAQYAPGATSTSPGRMFRDLDSDFRSQFSDVLNLYLGDHF 2692 
zebrafish         HITDCPSFISNNDILCIFDPHARYAPGATSVSPGRMFRDLDSDFRSQFSDVLNLYLGNHF 2692 
                  ::******:*..**********:*:**:** ********:*:***:******.**** :* 
 
 
 
 
 
 
 Romano et al., Human Mutation  13 
 
                              C    N                                      V
human             KLDNCTMFRFPLRNAEMAKVSEISSVPASDRMVQNLLDKLRSDGAELLMFLNHMEKISIC 2750 
orangutan         KLDNCTMFRFPLRNAEMAKVSEISSVPASDRMVQNLLDKLRSDGAELLMFLNHMEKISIC 2750 
mouse             KLDNCTMFRFPLRNAEMAQVSEISSVPSSDRMVQNLLDKLRSDGAELLMFLNHMEKISIC 2752 
rat               KLDNCTMFRFPLRNAEMAQVSEISSVPSSDRMVQNLLDKLRSDGAELLMFLNHMEKISIC 2751 
dog               KLDNCTMFRFPLRNAEMAKVSEISSVPSSDRMVQNLLDKLRSDGAELLMFLNHMEKISIC 2748 
horse             KLDNCTMFRFPLRSAEMAKVSEISSVPSSDRMVQNLLDKLRSDGAELLMFLNHMEKISIC 2747 
chicken           KLDNCTMFRFPLRNGEMAKVSEISTVPCSDRMVQNLLDKLRTDGAELLMFLNHMEKISIC 2744 
zebra finch       KLDNCTMFRFPLRNGEMAKVSEISSVPCSDRMVQNLLDKLRTDGAELLMFLNHMEKISIC 2749 
anole lizard      KLENCTMFRFPLRNGEMAKVSEISPVPCSDRMVQNLLDKLRSDGAELLMFLNHMEKISIC 2743 
fugu              KLERSTMFRFPIRSTEMAKTSEISSLPASDRMVQNLLDKLKIDGAELLMFLNHMEKISIC 2752 
tetraodon         KLERSTMFRFPIRSTEMAKTSEISSVPASDRMVQNLLDKLKSDGAELLMFLNHMEKISIC 2749 
stickleback       KLERSTMFRFPIRSKGMAKISEISSVPASDRMVQNLLDKLKTDGAELLMFLNHMEKISIC 2752 
medaka            KLERSTMFRFPIRTVEMAKTSEISSVPASDRMVHNLLDKLKTDGAELLMFLNHMEKISIC 2752 
zebrafish         KLERSTMFRFPIRNVEMARISEISSAPASDRMVQNFLDKIRMDGAELLMFLNHMEKISIC 2752 
                  **:..******:*.  **: ****. *.*****:*:***:: ****************** 
 
                                                 V
                                                 T
                                                 G
                                                 E
                                                 S
                              X               CP              Q
human             EIDKSTGALNVLYSVKGKITDGDRLKRKQFHASVIDSVTKKRQLKDIPVQQITYTMDTED 2810 
orangutan         EIDKSTGALNVLYSVKGKITDGDRLKRKQFHASVIDSVTKKRQLKDIPVQQITYTMDTED 2810 
mouse             EIDKATGGLNVLYSVKGKITDGDRLKRKQFHASVIDSVTKKRQLKDIPVQQITYTMDTED 2812 
rat               EIDKATGGLNVLYSVKGKITDGDRLKRKQFHASVIDSVTKKRQLKDIPVQQITYTMDTED 2811 
dog               EIDKGTGALNVLYSVKGKITDGDRLKRKQFHASVIDSVTKKRQLKDIPVQQITYTMDTED 2808 
horse             EIDKASGALNVLYSVKGKITDGDRLKRKQFHASVIDSVTKKRQLKDIPVQQITYTMDTED 2807 
chicken           EIEKTTGALNVLYSVQGKITDGDRLKRKQFHASVIDSVTKKKQLSEIPVQQITYTMDTED 2804 
zebra finch       EVEKTTGALNVLYSVQGKITDGDRLKRKQFHASVIDSVTKKKQLSEIPVQQITYTMDTED 2809 
anole lizard      EIEKATGTLNVLYSVTGKITDGDRQKRKQFHASVIDSVTKKKQLNEIPVQQITYTMDIED 2803 
fugu              EIDQSSGQPKVIYSVTARISDGDRLKRKQFHASVIDSVIKKKQLSAIPVQQITYSMDILD 2812 
tetraodon         EIDQSSGQPRVIYSVTARISDGDRLKRKQFHASVIDSVMKKKPLSAIPVQQITYSMDILD 2809 
stickleback       EIDSASGALKVLYSVTAKITDGDRLKRKQFHASVIDSVTKKKQLTAIPVQQITYTMDIED 2812 
medaka            EIDKSSGDLKVLYSVTAKITDGDRLKRKQFHASVLDSVTKKKQLTAIPVQQISYSMDIED 2812 
zebrafish         EIENGTGDLKTLYSVTAKITDGDRLKRKQFHASVLDSVYKKRQLTQIPVQQITYTMDIED 2812 
                  *::. :*  ..:*** .:*:**** *********:*** **: *. ******:*:**  * 
 
                                   G
human             SEGNLTTWLICNRSGFSSMEKVSKSVISAHKNQDITLFPRGGVAACITHNYKKPHRAFCF 2870 
orangutan         SEGNLTTWLICNRSGFSSMEKVSKSVISAHKNQDITLFPRGGVAACITHNYKKPHRAFCF 2870 
mouse             SEGNLTTWLICNRSGFSSMEKVSKSVISAHKNQDITLFPRGGVAACITHNYKKPHRAFCF 2872 
rat               SEGNLTTWLICNRSGFSSMDKVSKSVISAHRNQDITLFPRGGVAACITHNYKKPHRAFCF 2871 
dog               SEGNLTTWLICNRSGFSSMEKVSKSVISAHKNQDITLFPRGGVAACITHNYKKPHRAFCF 2868 
horse             SEGNLTTWLICNRSGFSSMEKVSKSVISAHKNQDITLFPRGGVAACITHNYKKPHRAFCF 2867 
chicken           SEGNLTTWLICNRSGFSAMEKVSKSVVSAHKNEDITLFPRGGVAACITHNYKKPHRAFCF 2864 
zebra finch       SEGNLTTWLICNRSGFSAMEKVSKSVVSAHKNEDITLFPRGGVAACITHNYKKPHRAFCF 2869 
anole lizard      SEGNLTSWLICNRSGFSSIDKVSKSVISAHKNKDITLFPRGGVAACITHNYKKPHRAFCF 2863 
fugu              TDGNSTTWMICNRSGFPNMENVSKGLVSAHKNEDITLFPRGGVAACVSHNYKKPHRAFCF 2872 
tetraodon         TDGNSTTWMICNRSGFPNIENVSKALVSAHKNEDITLFPRGGVAACVSHNYKKPHRAFCF 2869 
stickleback       NDGNLTSWMICNRSGFPDIENVSKSVISAHKNEDITLFPRGGVAACVSHNYKKPHRAFCF 2872 
medaka            TDGNLTTWVICNRSGFSDMETVSKSIISAHKNDDITLFPRGGVAACLSHNYKKPHRAFCF 2872 
zebrafish         TDGNSTTWLICNRSGFSDMERVSKSVISAHKNEDITLFPRGGVAACTSHNYKKTHRAFCF 2872 
                  .:** *:*:*******. :: ***.::***:*.************* :*****.****** 
 
                                        X
human             LPLSLETGLPFHVNGHFALDSARRNLWRDDNGVGVRSDWNNSLMTALIAPAYVELLIQLK 2930 
orangutan         LPLSLETGLPFHVNGHFALDSARRNLWRDDNGVGVRSDWNNSLMTALIAPAYVELLIQLK 2930 
mouse             LPLSLETGLPFHVNGHFALDSARRNLWRDDNGVGVRSDWNNSLMTALIAPAYVELLIQLK 2932 
rat               LPLSLETGLPFHVNGHFALDSARRNLWRDDNGVGVRSDWNNSLMTALIAPAYVELLIQLK 2931 
dog               LPLSLETGLPFHVNGHFALDSARRNLWRDDNGVGVRSDWNNSLMTALIAPAYVELLIQLK 2928 
horse             LPLSLETGLPFHVNGHFALDSARRNLWRDDNGVGVRSDWNNSLMTALIAPAYVELLIQLK 2927 
chicken           LPLSLETGLPFHVNGHFALDSARRNLWRDDNGVGVRSDWNNSLMTALIAPAYVELLIQLK 2924 
zebra finch       LPLSLETGLPFHVNGHFALDSARRNLWRDDNGVGVRSDWNSSLMTALIAPAYVELLIQLK 2929 
anole lizard      LPLSLETGLPFHVNGHFALDSARRNLWRDDNGVGVRSDWNNSLMTALIAPAYVELLIQLK 2923 
fugu              LPLSLETGLPFHVNGHFALDSARRNLWRDDNGVGVRSDWNNNLMTLLIAPACVELLIQLK 2932 
tetraodon         LPLSLETGLPFHVNGHFALDSARRNLWRDDNGVGVRSDWNTNLMTLLIAPACVELLIQLK 2929 
stickleback       LPLSLETGLPFHVNGHFALDSARRNLWRDDNGVGVRSDWNNNLMTSLIAPAIVELLIQLK 2932 
medaka            LPLSLETGLPFHVNGHFALDSARRNLWRDDNGVGVRSDWNNTLMTSLIAPAYVELLIQLK 2932 
zebrafish         LPLSLETGLPFHVNGHFALDSARRNLWRDDNGVGVRSDWNNNLMKVLIAPACVELLIQLK 2932 
                  ****************************************..**. ***** ******** 
 
                                             R
human             KRYFPGSDPTLSVLQNTPIHVVKDTLKKFLSFFPVNRLDLQPDLYCLVKALYNCIHEDMK 2990 
orangutan         KRYFPGSDPTLSVLQNTPIHVVKDTLKKFLSFFPVNRLDLQPDLYCLVKALYNCIHEDMK 2990 
mouse             KRYFPGSDPTLSVLQNTPIHVVKDTLKKFLSFFPVNRLDLQPDLYCLVKALYSCIHEDMK 2992 
rat               KRYFPGSDPTLSVLQNTPIHVVKDTLKKFLSFFPVNRLDLQPDLYCLVKALYSCIHEDMK 2991 
dog               KRYFPGSDPTLSVLQNTPIHVVKDTLKKFLSFFPVNRLDLQPDLYCLVKALYSCIHEDMK 2988 
horse             KRYFPGSDPTLSVLQNTPIHVVKDTLKKFLSFFPVNRLDLQPDLYCLVKALYSCIHEDMK 2987 
chicken           KRYFPGTDPTVSVLQNTPVHAVKDTLKKFLSFFPVNRLDVQPDWYCLVKAVYSCIYEDLK 2984 
zebra finch       KRYFPGTDPTVSVLQNTPIHAVKDTLKKFLSFFPVNRLDIQPDWYCLVKAVYSCIYEDLK 2989 
anole lizard      KRYFQGTDPTVSVLQNTSMHAVKDTLKKFLSFFPVNRLDLQPDWYCLVKAVYSCIHEESK 2983 
fugu              RRYFPGPDPTMTILQGTPLHMVKDTLRKYLFFFPANRLDIQPDWYCLVKAVYSCIHSDLK 2992 
tetraodon         RRYFPGPDPTMTILQGTPLHAVKDTLRKYLFFFPANRLDIQPDWYCLVKAVYHCVHADLK 2989 
stickleback       RRSFQGPDPTITVLQGTPLHVVKDTLRKYLFFFPVNRVDIQPDWYCLVKAVYNCIHADMK 2992 
medaka            RRYFPGPDPTMTMLQGTPLHAVKDTLRKYLFFFPANRLETQPDWYCLVKAIYSCIHADLK 2992 
zebrafish         RRLFPGPDPTMTIFQGTPIHVVRDILRKYLSFFPVNRLDIQPDWYCLVKAIYLCIHADLK 2992 
                  :* * *.***::::*.*.:* *:* *:*:* ***.**:: *** ******:* *:: : * 
 Romano et al., Human Mutation  14 
 
human             RLLPVVRAPNIDGSDLHSAVIITWINMSTSNKTRPFFDNLLQDELQHLKNADYNITTRKT 3050 
orangutan         RLLPVVRAPNIDGSDLHSAVIITWINMSTSNKTRPFFDNLLQDELQHLKNADYNITTRKT 3050 
mouse             RLLPVVRAPNIDGSDLHSAVIITWINMSTSNKTRPFFDNLLQDELQHLKNADYNITTRKT 3052 
rat               RLLPVVRAPNIDGSDLHSAVIITWINMSTSNKTKPFFDNLLQDELQHLKNADYNITTRKT 3051 
dog               RLLPVVRAPNIDGSDLHSAVIITWINMSTSNKTRPFFDNLLQDELQHLKNADYNITTRKT 3048 
horse             RLLPVVRAPNIDGSDLHSAVIITWINMSTSNKTRPFFDNLLQDELQHLKNADYNITTRKT 3047 
chicken           RLLPVMRAPNVDGSDLHSAVIITWVNMSTVNKGRPFFDNLLQDELQHLKNTEYNITTRKT 3044 
zebra finch       RLLPVMRAPNVDGSDLHSAVIITWVNMCAVNKGRPFFDNLLQDELQHLKNTEYNITTRKT 3049 
anole lizard      RLLPVVRAPNVDGSDLHSAVIITWINMSTTNKTRPFFDNLLQDELHQLKNVEYNITTRKT 3043 
fugu              RLLPVVRAAHSENSDMHSVIYILWVNTSTAKKSRAFFDNLLQDELQHLKNAEYNITSRKS 3052 
tetraodon         RLLPVLRAAPSDNSDMHSVIYILWVNTCTANKGRAFFDNLLQDELQHLKNTEYNVTSRKS 3049 
stickleback       RLLPVVRAVHMENSDMHSVIYISWVNTSTANKGRAFFDNLLQDELEHLKNTEYNITSRKS 3052 
medaka            RLLPVVRTTQLDNSEMHSVVYISWVNTSTANKGRAFFDNLLQDELQHLKNTEYNITSRKS 3052 
zebrafish         RLLPVVRAPHLDNSDMHSAVYISWVNTSTSTKGKAFFDNLLQDELQHLKNTEYNITTRKS 3052 
                  *****:*:   :.*::**.: * *:* .: .* :.**********.:***.:**:*:**: 
 
human             VAENVYRLKHLLLEIGFNLVYNCDETANLYHCLIDADIPVSYVTPADIRSFLMTFSSPDT 3110 
orangutan         VAENVYRLKHLLLEIGFNLVYNCDETANLYHCLIDADIPVSYVTPADIRSFLMTFSSPDT 3110 
mouse             VAENVYRLKHLLLEIGFNLVYNCDETANLYHCLVDADIPVSYVTPADVRSFLMTFSSPDT 3112 
rat               VAENVYRLKHLLLEIGFNLVYNCDETANLYHCLVDAAIPVSYVTPADVRSFLMTFSSPDT 3111 
dog               VAENVYRLKHLLLEIGFNLVYNCDETANLYHCLIDADIPVSYVTPADVRSFLMTFSSPDT 3108 
horse             VAENVYRLKHLLLEIGFNLVYNCDETANLYHCLIDADIPVSYVTPADVRSFLMTFSSPDT 3107 
chicken           VAENVYRLKHLLLEIGFNLVYNCDETANLYHCLVDADIPVTYVTPADVRLFLMTFSFPDS 3104 
zebra finch       VAENVYRLKHLLLEIGFNLVYNCDETANLYHCLVDADIPVTYVTPADVRLFLMTFSFPDS 3109 
anole lizard      VAENVYRLKHLLLEIGFNLIYSCDETANLYHCLVDADIPVSYVTPADVRSFLLTFSSPDS 3103 
fugu              VAENVYRLKTLLLDIGFNLIHSCEETANLYTCLEATGIPVSYVTPKDVRNFLYTFSSPDT 3112 
tetraodon         VAENVYRLKTLLLDVGFNLIYSCDETANLYACLEAAGIPVSYVTPRDVRNFLYTFSSPDT 3109 
stickleback       VAENVYRLKTLLLDIGFNLVHSCDETANLYFCLEDAGIPVSYVTPDDVRHFLHTFLSPDT 3112 
medaka            VAENVYRLKTLLLDIGFNLIHSCDETSNIYFCLEDAGIPVSYVTPTDVRNFLQTFSSPDT 3112 
zebrafish         VAENVFRLKAMLLDVGFNLIHSCDETASLYFCLEDAGIPVNYVTPEDVRSFLLTFSSPDT 3112 
                  *****:*** :**::****::.*:**:.:* **  : ***.**** *:* ** **  **: 
 
human             NCHIGKLPCRLQQTNLKLFHSLKLLVDYCFKDAEENEIEVEGLPLLITLDSVLQTFDAKR 3170 
orangutan         NCHIGKLPCRLQQTNLKLFHSLKLLVDYCFKDAEENEIEVEGLPLLITLDSVLQTFDAKR 3170 
mouse             NCHIGKLPCRLQQTNLKLFHSLKLLVDYCFKDAEESEFEVEGLPLLITLDSVLQIFDGKR 3172 
rat               NCHIGKLPCRLQQTNLKLFHSLKLLVDYCFKDAEESEFEVEGLPLLITLDSVLQIFDGKR 3171 
dog               NCHIGKLPCRLQQTNLKLFHSLKLLVDYCFKDAEENEIEVEGLPLLITLDSVLQTFDAKR 3168 
horse             NCHIGKLPCRLQQTNLKLFHSLKLLVDYCFKDAEENEIEVEGLPLLITLDSVLQTFDAKR 3167 
chicken           NCHIGKLPCRLQQTNLKLFHSLKLLVDYCFKDAEENEIQIEGLPLLITLDNVLQIFDSKR 3164 
zebra finch       NCHIGKLPCRLQQTNLKLFHSLKLLVDYCFKDAEENEIQIEGLPLLITLDNVLQVFDSKR 3169 
anole lizard      NCHIGKLPCRLQQTNLKLFHSLKLLVDYCFKDAEENEIHIEGLPLLITLDSVLQVFDSKR 3163 
fugu              TCHIGKLPCRIQHSHYKLLHNLKLLVDYCFKDVDVDEVKIEGLPLLITIDNMLQVFDSKR 3172 
tetraodon         TCHVGKLPCRIQHSHYKLLHNLKLLVDYCFKDMEVDEVKLEGLPLLITMDNMLQVFDSKR 3169 
stickleback       SCHVGKLPCRIQQSNFKLVHNLKLLVDYCFKDREAGDLTIEGLPLLITMDNMLQVFDSKR 3172 
medaka            SCHVGKLPCRLQQSNYRLLHSLKLLVDYCFTDIEEGEVKIEGLPLLITMDGMLQVFDSNR 3172 
zebrafish         SCQVGKLPCRLQQSNFKLFHGLKLLVDYCFKDVEENDINIEGLPLLMTMDNILQVFDSRH 3172 
                  .*::******:*::: :*.*.*********.* : .:. :******:*:*.:** **..: 
 
                                                                       X
human             PKFLTTYHELIPSRKDLFMNTLYLKYSNILLNCKVAKVFDISSFADLLSSVLPREYKTKS 3230 
orangutan         PKFLTTYHELIPSRKDLFMNTLYLKYSNILLNCKVAKVFDISSFADLLSSVLPREYKTKS 3230 
mouse             PKFLTTYHELIPSRKDLFMNTLYLKYSSVLLNCKVAKVFDISSFADLLSSVLPREYKTKN 3232 
rat               PKFLTTYHELIPSRKDLFMNTLYLKYSSVLLNCKVAKVFDISSFADLLSSVLPREYKTKN 3231 
dog               PKFLTTYHELIPSRKDLFMNTLYLKYSNILLNCKVAKVFDISSFADLLSSVLPREYKTKN 3228 
horse             PKFLTTYHELIPSRKDLFMNTLFLKYSNILLNCKVAKVFDISSFADLLSSVLPREYKTKN 3227 
chicken           PKFLTTYHELIPSRKDLFMNTLYLRYNNILLSSDVAKVFDIASFAELLSSVLPREYKTKS 3224 
zebra finch       PKFLTTYHELIPSRKDLFMNTLYLRYNNILLSSEVAKVFDIRSFAELLSSVLPREYKTRN 3229 
anole lizard      PKFLTTYHDLIPSRKDLFMNTLYLRYSSILLKCSVAKVFDISSFADLLSSVLPREYKARG 3223 
fugu              PKFLTLHHELISSRKELFINTLFMRYSNILLKEGIAKNFDISSFGDLLGSVLPREYQTKV 3232 
tetraodon         QKFLTVHHELVSSRKDMFINTLFMRYSSILMKQGIAKHFDISSFGDLLGSVLPREYRTKV 3229 
stickleback       PKFLTTHHELISSRKEMFMNTLYIRYSNILLMAGAAKTFDISCFADLLGSVLPREYRTRI 3232 
medaka            PKFLTTHHELISSRKEMFMNTLYLKYCNVLLKAQVAKNFDISSFGDLLGSVLPREYHTRV 3232 
zebrafish         PKFLTTYHELIATRKELFMHTLYIRYSNILIKAGVAKTFDINSFGDLLGSVLPRECKARS 3232 
                   **** :*:*:.:**::*::**:::* .:*:    ** *** .*.:**.****** :::  
 
                                   R
human             CTKWKDNFASESWLKNAWHFISESVSVKEDQEETKPTFDIVVDTLKDWALLPGTKFTVSA 3290 
orangutan         CTKWKDNFASESWLKNAWHFISESVSVKEDQEETKPTFDIVVDTLKDWALLPGTKFTVSA 3290 
mouse             CAKWKDNFASESWLKNAWHFISESVSVTDDQEEPKPAFDVIVDILKDWALLPGTKFTVST 3292 
rat               CAKWKDNFASESWLKNAWHFISESVSVTDDQEEPKPAFDVIVDILKDWALLPGTKFTVSA 3291 
dog               CTKWKDNFASESWLKNAWHFISESVNVKEDQEETQPIFDIVVETLKDWALLPGTKFTVSA 3288 
horse             CTKWKDNFASESWLKNTWHFISESVSVKEEQEETKPVFDVVVDTLKDWALLPGTKFTVSA 3287 
chicken           CMKWKENFASESWLKNAWHFISESIAVKEEQEDIQAKFDGVVETLKDWTLLPGVKFTVSA 3284 
zebra finch       CMKWKENFASESWLKSAWHFISESLNIKEEQEDTQAKFDGVIETLKDWTLLPGVKFTVSA 3289 
anole lizard      CIRWKENFASESWLKNAWHFISESLHAKDDQDDVKPTFEDVVDTLKDWALIPGAKFTVSS 3283 
fugu              PVKWRDTFASESWLKNVWNFISENIAIKEDQLERTLGFDTVADILKDWALLPGTKFMAR-3291 
tetraodon         PVKWRDTFASESWLKNVWNFISENVAAKGDQLEHTPGFDTAMDILKDWALLPGTKFLAK-3288 
stickleback       PVKWRDTFASESWLKSVWNFISENIAVKEDQVDIKPSFETLLDILKDWALLPGMKFMAR-3291 
medaka            PVKWRDTFANDSWLKNVWNFLSENIAVKEDQVDIKPSFDTMVDILKDWALLPGLKFIAR-3291 
zebrafish         SVKWKENFPTESWLKSSWHFISEQLANKDDQAENKLKFETILEILKDWALLPGIKFLVSG 3292 
                    :*::.*..:****. *:*:**.:  . :* :    *:   : ****:*:** ** .   
 
 
 
 
 
 
 
 
 Romano et al., Human Mutation  15 
 
human             NQLVVPEGDVLLPLSLMHIAVFPNAQSDKVFHALMKAGCIQLALNKICSKDSAFVPLLSC 3350 
orangutan         NQLVVPEGDVLLPLSLMHIAVFPNAQSDKVFHALMKAGCIQLALNKICSKDSAFVPLLSC 3350 
mouse             SQLVVPEGDVLIPLSLMHIAVFPNAQSDKVFHALMKAGCIQLALNKICSKDSALVPLLSC 3352 
rat               SQLVVPEGDVLIPLSLMHIAVFPNAQSDKVFHALMKAGCIQLALNKICSKDSALVPLLSC 3351 
dog               NQLVVPEGDVLLPLSLMHIAVFPNAQSDKVFHALMKAGCIQLALNKICSKDSAFVPLLSC 3348 
horse             NQLVVPEGDVLLPLSLMHIAVFPNAQSDKVFHALMKAGCIQLALNKICSKDSAFVPLLSC 3347 
chicken           NHLVVPECDVLLPLSIMHIAVFPNAQSDKVFHALMKTGCIQLALNKICSKDSALVPLLSA 3344 
zebra finch       NHLVVPESDVLLPLSIMHIAVFPNAQSDKVFHALMKTGCIQLALNKICSKDSALVPLLSG 3349 
anole lizard      NQLVVPDCDVLLPLSLMHIALFPNSQTDKVFHALMKTGCIQLALNKICSKDNALVPLMSA 3343 
fugu              DKIVVPEHDVLLPLSLMHLAIFPQGQNDKVFHTLMKSGCIQLALNKISVKENPIMPILAQ 3351 
tetraodon         EKIVVPEHDVLLPLSLMHLAIFPQGQNDKVFHTLMKSGCIQLAVNKISVKENPIMPILAQ 3348 
stickleback       DKIVVPEHDVLLPLSLMSIAIFPHGQNDKVFHTLMKAGCIQLAVTKICLKDNPIMPFLAQ 3351 
medaka            DKIVVPDHDMLLPLSLMNIAIFPQGQNDKVFHTLMKAGCIQLAVNKICVKDNQIMHFLTQ 3351 
zebrafish         NKLVVPEHDVLLPLSLIFAAIFPNGQNDKVFHTLMKGGCFQLAVNKICAKENPMLPLLAQ 3352 
                  .::***: *:*:***::  *:**:.*.*****:*** **:***:.**. *:. :: :::  
 
                                    A
human             HTANIESPTSILKALHYMVQTSTFRAEKLVENDFEALLMYFNCNLNHLMSQDDIKILKSL 3410 
orangutan         HTANIESPTSILKALHYMVQTSTFRTEKLVENDFEALLMYFNCNLNHLMSQDDIKILKSL 3410 
mouse             HTANIDSPASILKAVHYMVQTSTFRTEKLMENDFEALLMYFNCNLSHLMSQDDIKILKSL 3412 
rat               HTANIDSPASILKAVHYMVQTSTFRTEKLVENDFEALLMYFNCNLSHLMSQDDLKILKSL 3411 
dog               HTANIESPTSILKAVHYMVQTSTFRAEKLVENDFEALLMYFNCNLSHLMSQDDIKILKSL 3408 
horse             HTANIESPASILKALHYMVQTSTFRTEKLVENDFEALLMYFNCNLSHLMSQDDIKILKSL 3407 
chicken           STANIDNPSSILKAIQYMVQTSSFRTEKLAESDFEALLMYFNCNLCHLTSQDDIKILKSL 3404 
zebra finch       RTANIDNPSSILKAIQYMVQTSTFKTEKLAESDFEALLMYFNCNLCHLTSQDDIKILKSL 3409 
anole lizard      HTANIDNPSSILRAIHYMVQTSTFKTEKLAENDFEALLMYFNCNLNHLTSEDDIKILRSL 3403 
fugu              HTANIENPQSILRAVEYMIQASAFKAASLTDKDFEALLLYFNCNLAGLT-QQNAQSLKLL 3410 
tetraodon         HTANIENPQSILRAVEYMIQASAFKAASLSDRDFEALLSYFSCNLASLT-QQNAQSLKLL 3407 
stickleback       HTANIENPSSVLKAVEYIIQTATFKTSNLTEKDFEALLLYFNCNLANLT-KQDAQSLKLL 3410 
medaka            HTANIENPSSILKATEYMIQMSAFKTANLTDKDFEALLLYFNCNLVSLT-QQDAQSLKLL 3410 
zebrafish         HTANIDNPSSILRALEYMIQISAFKTASLTDKDFDALLLYFNCNLSNLA-QDDIQCLKLL 3411 
                   ****:.* *:*:* .*::* ::*:: .* : **:*** **.***  *  ::: : *: * 
 
                                     X
human             PCYKSISGRYVSIGKFGTCYVLTKSIPSAEVEKWTQSSSSAFLEEKIHLKELYEVIGCVP 3470 
orangutan         PCYKSISGRYVSIAKFGTCYVLTKSIPSAEVEKWTQSSSSAFLEEKIHLKELYEVIGCVP 3470 
mouse             PCYKSISGRYMSIAKFGTCYVLTKSIPSAEVEKWTQSSSSAFLEEKVHLKELYEVLGCVP 3472 
rat               PCYKSISGRYMSIAKFGTCYVLTKSIPSAEVEKWTQSSSSAFLEEKVHLKELYEVLGCVP 3471 
dog               PCYKSISGRYMSIAKFGTCYVLTKSIPSAEVEKWTQSSLSAFLEEKIHLKELYEVLGCVP 3468 
horse             PCYKSISGRYMSIAKFGACYVLTKSIPSAEVEKWTQSSPSAFLEEKIHLKELYEVLGCVP 3467 
chicken           PCYKSISGRYISISKYGTCYVLTKSIPSVEVDRWTQSTSSAFLEEKIHLKDLYTVLGCVS 3464 
zebra finch       PCYKSISGRYISIAKYGTCYVLTKSIPSVEVDRWTQSTSSAFLEEKVHLKDLYTMLGCVS 3469 
anole lizard      PCYKSISGRYMSISKCGSCYVLTRSIPSVEVDRWTQSASAAFLEEKIHLKDLYTLLGCVP 3463 
fugu              PCFKSIGGKYVSIANHGANYVLVRNIPTADMDRWAHNGSFAFLADCPQLKELYTFLGCMP 3470 
tetraodon         PCFRSVGGKFMSIANYGASYVLVRNIPTADMDKWAHNGSSAFLADCPQLKELYSFLGCAP 3467 
stickleback       PCFKSVSGRYISIANNGTNYVLVKSIPTADIDKWAHTAPLGFLADNQQLKDLYTFLGCVP 3470 
medaka            PCFKSVSGRYISIASYGANYVLEKSPPTADIEKWAHTPSSSFLADIPQLKELYTFLGCMP 3470 
zebrafish         PCYKAVSGRYICISNFGACYVLTKSIPSADIEKWAHNTSSAFLADNPQLKELYGFLGITP 3471 
                  **::::.*:::.*.. *: *** :. *:.::::*::.   .** :  :**:** .:*  . 
 
                            P
human             VDDLEVYLKHLLPKIENLSYDAKLEHLIYLKNRLSSAEELSEIKEQLFEKLESLLIIHDA 3530 
orangutan         VDDLEVYLKHLLPKIENLSYDAKLEHLIYLKNRLSSAEELSEIKEQLFEKLESLLIIHDA 3530 
mouse             VDDLEVYLKHLLPKIENLSYDAKLEHLIYLKNRLASIEEPSEIKEQLFEKLESLLIIHDA 3532 
rat               VDDLEVYLKHLLPKIENLSYDAKLEHLIYLKNRLASIEELSETKEQLFEKLESLLIIHDA 3531 
dog               VDDLEVYLKHLLPKIENLSYDAKLEHLIYLKNRLSSIEELSEIKEQLFEKLESLLIIHDA 3528 
horse             VDDLEVYLKHLLPKIENLSYDAKLEHLIYLKNRLSSIEELSEIKEQLFEKLESLLIIYDA 3527 
chicken           VDDLEVYLKHLLPKIESLSYDAKLEHLIYLKNRLSSIEETSEMKEQLFEKLESILIIHDA 3524 
zebra finch       VDDLEVYLKHLLPKIESLSYDAKLEHLIYLKNRLTSIEETSEMKEQLFEKLESILIIHDA 3529 
anole lizard      VDDLEVYLKHLLPKIESLSYDAKLEHLIYLKNRLCSIEESSEIKEQLFEKLESFLIIHDS 3523 
fugu              IDDLEIYHHHVLPKFESFCYDAKVEHIVYLKERLLSIEEPCDLVDQLYEKLEGLMFIFDY 3530 
tetraodon         IDDLEVYLHHVLPKFESFCYDAKVEHVAYLKERLVSMEEPSDFTDQLYEKLEGLMFIFDC 3527 
stickleback       IDDLEIYLQYLLPKFESLSYDAKVEHIVYLKERLLSMEESCEMKNQLYEKLEGLLFIYDY 3530 
medaka            IDDIEIYLHHLLPKFDSLSSDAKVEHIVYLKERLLSMEESCAMKEQLYEKLEGLSFIHDH 3530 
zebrafish         IDDLEVYLNHVLPKFDILSHDAKIQHVIYLKERLLAMEEQVSIKDKLFEKLEGLSFIYDS 3531 
                  :**:*:* :::***:: :. ***::*: ***:** : **     ::*:****.: :*.*  
 
human             NSRLKQAKHFYDRTVRVFEVMLPEKLFIPNDFFKKLEQLIKPKNHVTF-MTSWVEFLRNI 3589 
orangutan         NSRLKQAKHFYDRTVRVFEVMLPEKLFIPNDFFKKLEQLIKPKNHVTF-MTSWVEFLRNI 3589 
mouse             NNRLKQAKHFYDRTVRVFEVMLPEKLFIPKEFFKKLEQVIKPKNQAAF-MTSWVEFLRNI 3591 
rat               NNRLKQAKHFYDRTVRVFEVMLPEKLFIPKEFFKKLEQVIKPKNQVVF-MTSWVEFLRNI 3590 
dog               NSRLKQAKHFYDRTVRVFEVMLPEKLFIPKDFFKKLEQLIKPKNQATF-MTSWVEFLRNI 3587 
horse             NSRLKQAKHFYDRTVRVFEVMLPEKLFIPKDFFKKLEQLIKPKNQVAF-MTSWVEFLRNI 3586 
chicken           SNRLKPAKYFYDRTVKVFEVMLPEKLFIPQDFFKKLEQITKPKSQAAF-LPSWVTFLRHI 3583 
zebra finch       SNRLKPAKYFYDRTVKVFEVMLPEKFFIPQDFFKKLEQLTKPKNQAAF-LPSWVTFLRHI 3588 
anole lizard      CNRLKPAKHFYDRTVRVFEVMLPEKLFIPQDFFKKLEQLTKPKNRAAF-LTSWVAFLRNM 3582 
fugu              SNRLRPAKFFYDETVKVFQVMLPSKSFITSDFFKKVEQVSKPKNGALS-LASWITFLRNI 3589 
tetraodon         SNRLRPAKFFFDETVRVFQVMLPAKSFITSDFFKKVEQVSRPKNGIASSLASWITFLRHI 3587 
stickleback       SNRLRPTKFFYDETVKVFKVMLPTKSFIQSDFFKKVEQVSKPRNGTLL-LTSWITFLRNI 3589 
medaka            SNRLRPVKFFFDQTVKVFEVMLPSKSFIPSEFFKKIEQLTKPKNGTLL-MTSWIIFLRNI 3589 
zebrafish         TNRLKPAKAFFDQTVKVFEVMLPQKAFIPNDFFRKIEQVSKPKSGTSY-VPSWTTFLRNI 3590 
                   .**: .* *:*.**:**:**** * ** .:**:*:**: :*:.     :.**  ***:: 
 
 
 
 
 
 
 
 Romano et al., Human Mutation  16 
 
                                                                Q
                                                            M  X       P
human             GLKYILSQQQLLQFAKEISVRANTENWSKETLQNTVDILLHHIFQERMDLLSGNFLKELS 3649 
orangutan         GLKYILSQQQLLQFAKEISVRANTENWSKETLQNTVDILLHHIFQERMDLLSGNFLKELS 3649 
mouse             GLKYALSQQQLLQFAKEISVRANTENWSKETLQSTVDILLHHIFQERMDLLSGNFLKELS 3651 
rat               GLKHVLSQQQLLQFAKEISVRANTENWSKETLQNTVDILLHHIFQERTDLLSGNFLKELS 3650 
dog               GLKYILSQQQLLQFAKEISVRANTENWSKETLQNTVDILLHHIFQERMDLLSGNFLKELS 3647 
horse             GLKYILSQQQLLQFAKEISVRATTENWSKETLQNTVDILLHHIFQERMDLLSGNFLKELS 3646 
chicken           GLKYIISQQQLLQFAKEISMRANTENWSKETLQNAVDVLLHHIFQERTDLLSGNFLKELS 3643 
zebra finch       GLKFIISQQQLLQFAKEISMRANTENWSKETLQNTVDVLLHHIFQERADLFSGNFLKELS 3648 
anole lizard      GLKYIISQQQLLQFAKEISMRANTENWTKDTLQNTVDVLLHHIFQERTDLFSGNFLKELS 3642 
fugu              GLKHQVSQQQVLQFAKEVSIKAQTEGWTKEKVQTTADVLLNHIFNERTDLFQGSFLKELS 3649 
tetraodon         GLKHQVSQQQVLQFAKEVSIKAQTEGWTKEKVQTAVDVLLSHVFNERTDLFQGSFLKELS 3647 
stickleback       GLKHKVSQQQVLQFAKEVSIKAQTESWSQEKVQTIVDVLLNHIFNDRTDLLEGTFLKELS 3649 
medaka            GLKHDVTQQQVLQFAKEVSIKAQTEGWSKEKVQNIVEVLLNHIFNDRKDLFQGTFLKELS 3649 
zebrafish         GLKYVVSQQQVLQFAKEISIKAHTENWSKEKVQTIVDVLLNHIFNDRTDLFDGTFLKELS 3650 
                  ***. ::***:******:*::* **.*:::.:*. .::** *:*::* **:.*.****** 
 
                    TS    W V               A
human             LIPFLCPERAPAEFIRFHPQYQEVNGTLPLIKFNGAQVNPKFKQCDVLQLLWTSCPILPE 3709 
orangutan         LIPFLCPERAPAEFIRFHPQYQEVNGTLPLIKFNGAQVNPKFKQCDVLQLLWTSCPILPE 3709 
mouse             LIPFLCPERAPAEYIRFHPQYQEVNGTLPLIKFNGAQVNPKFKQCDVLQLLWTSCPILPE 3711 
rat               LIPFLCPERAPAEYIRFHPQYQEVNGTLPLIKFNGAQVNPKFKQCDVLQLLWTSCPILPE 3710 
dog               LIPFLCPERAPAEFIRFHPQYQEVNGTLPLIKFNGAQVNPKFKQCDVLQLLWTSCPILPE 3707 
horse             LIPFLCPERAPAEFIRFHPQYQEVNGTLPLIKFNGAQVNPKFKQCDVLQLLWTSCPILPE 3706 
chicken           LIPFLCPERAPAEFVRFHPQYQEVNGTLPLIRFNGAQVNPKFKQTDVLQLLWTSCPILPE 3703 
zebra finch       LIPFLCPERAPAEFVRFHPQYQEVNGTLPLIRFNGAQVNPKFKQTDVLQLLWTSCPILPE 3708 
anole lizard      SIAFLCPERAPAEIVRFHPQYQEVNGTLPLIKFSGAQVNPKFKQTDVLQLLWTSCPILPE 3702 
fugu              MIPFLYPERAPKELIKLHSQYQEMSGSLPLIRFSGSQVNPKFKQTDIIHLLWTSCPILPE 3709 
tetraodon         MVQFLYPERAPKELVKLHSQYQEVSGSLPLIRFSGSQVNPKFKQTDAIHLLWTSCPVLPE 3707 
stickleback       MIPFLCPERAPNELIKLHSQYQEMSGTIPLIRFSGSQVNPKFKQTDVIHLLWTSCPILPE 3709 
medaka            MIPFLCPERAPRELLKLHTQYQEMSSTLPLIRFSGSQVNPKFKQTDIIHLLWTSCPILPE 3709 
zebrafish         MISFLCPERAPAELVHLHAQYQEMNDTVPLIRFSGSQVNPKFKQTDIMQLLWTSCPILPE 3710 
                   : ** ***** * :::*.****:..::***:*.*:******** * ::*******:***
 
                                     X
human             KATPLSIKEQEGSDLGPQEQLEQVLNMLNVNLDPPLDKVINNCRNICNITTLDEEMVKTR 3769 
orangutan         KATPLSIKEQEGSDLGPQEQLEQVLNMLNVNLDPPLDKVINNCRNICNITTLDEEMVKTR 3769 
mouse             KATPLSIKEQEGSDLAPQEQLEQVLNMLNVNLDPPLDKVINNCRNICNITTLDEEMVKTR 3771 
rat               KATPLSIKEQEGSSLAPQEQLEQVLNMLNVNLDPPLDKVINNCRNICNITTLDEEMVKTR 3770 
dog               KATPLSIREQEGSDLGPQEQLEQVLSMLNVNLDPPLDKVINNCRNICNITTLDEEMVKTR 3767 
horse             KATPLSIKEQEGSDLGPQEQLEQVLSMLNVNLDPPLDKVINNCRNICNITTLDEEMVKTR 3766 
chicken           KATPLSIKEQEGSTLDMQEQLEQVLTMLSVNLDPPLDKVINNCRNICNITTVDEEMVKTR 3763 
zebra finch       KATPLSIKEQEGSSLGAQEQLEQVLAMLNVNLDPPLDKVINNCRNICNITTLDEDMVKTR 3768 
anole lizard      KATPLSIKEQEGSSLGPQEQLEHVLTMLSVNLDPPLDKVINNCRNICNITTLDEDMVKTR 3762 
fugu              KATPSSIKEQDGTTLTGQEQLDQVLNTLAVTLDPPLEKVISNCKNICNISSPDDEMVKTR 3769 
tetraodon         QATPSSIREQDGTSLRGQELLHQVLHLLGVNLDPPLEKVISNCKNICNISSPDDEMVKTR 3767 
stickleback       KATPSSIKDQEGNTLTGQEQLDHVLNMLGVNLDPPLEKVLSNCKNICNISNPDDEMVKTR 3769 
medaka            KATPSSIKDQEGSTLTGQEQLDQVLSMLGVNLDPPLDKVISNCKNICNIANPDDEMVKTR 3769 
zebrafish         RATPASIKDQEGNTLPSQEQLDLILTMLNVNVEPPLEKVISNCKNICSVTNLDDDTVKTR 3770 
                  :*** **::*:*. *  ** *. :*  * *.::***:**:.**:***.::. *:: ****
 
                                        X
human             AKVLRSIYEFLSAEKREFRFQLRGVAFVMVEDGWKLLKPEEVVINLEYESDFKPYLYKLP 3829 
orangutan         AKVLRSIYEFLSAEKREFRFQLRGVAFVMVEDGWKLLKPEEVVINLEYESDFKPYLYKLP 3829 
mouse             AKVLRSIYEFLSAEKREFRFQLRGVAFVMVEDGWKLLKPEEVVINLEYEADFKPYLYKLP 3831 
rat               AKVLRSIYEFLSAEKREFRFQLRGVAFVMVEDGWKLLKPEEVVINLEYEADFKPYLYKLP 3830 
dog               AKVLRSIYEFLSAEKREFRFQLRGVAFVMVEDGWKLLKPEEVVINLEYESDFKPYLYKLP 3827 
horse             AKVLRSIYEFLSAEKREFRFQLRGVAFVMVEDGWKLLKPEEVVINLEYESDFKPYLYKLP 3826 
chicken           AKILRSIYEFLSTEKREFRFQLRGVSFVMVEEGWKLLKPEEVVINLEYESDFKPYLYKLP 3823 
zebra finch       AKVLRSIYEFLSTEKREFRFQLRGVSFVMVEEGWKLLKPEEVVINLEYESDFKPYLYKLP 3828 
anole lizard      VKVLRSIYEFLSAEKREFRFQLRGVAFVMVEEGWKLLKPEEVVINLEYESDFKPYLYKLP 3822 
fugu              NKVLRSTYEFLNGDKRDFRYHLRGVAFVIVEDGWKLLKSEEVVINLDNESDFKPYLYKLP 3829 
tetraodon         NKVLRSTYEFLNGDKRDFRYHLRGVAFVIVEDGWKLLKSEEVVINLDNESDFKPYLYKLP 3827 
stickleback       NKVLRSTYEFLNADKRDFRYQLRGVAVVMVEDGWKLLKPEEVVINLENESDFKPYLYKLP 3829 
medaka            NKVLRSTYEFLTADKRDFSHQLRGIAFVMVEDGWKLLKPEQVVINLDNESDFKPYLYKLP 3829 
zebrafish         NKVLRSIYEFLNADKNDFRFQLRGVAFVMVEEGWKLLKPEEVVINLDNESDFKPYLYKLP 3830 
                   *:*** ****. :*.:* .:***::.*:**:******.*:*****: *:********** 
 
human             LELGTFHQLFKHLGTEDIISTKQYVEVLSRIFKNSEGKQLDPNEMRTVKRVVSGLFRSLQ 3889 
orangutan         LELGTFHQLFKHLGTEDIISTKQYAEVLSRIFKNSEGKQLDPNEMRTVKRVVSGLFRSLQ 3889 
mouse             LELGTFHQLFKHLGTEDIISTKQYVEVLSRIFKSSEGKQLDPNEMRTVKRVVSGLFKSLQ 3891 
rat               LELGTFHQLFKHLGTEDIISTKQYVEVLSRIFKNSEGKQLDPNEMRTVKRVVSGLFKSLQ 3890 
dog               LELGTFHQLFKHLGTEDIISTKQYVEVLSRIFKNSEGKQLDPNEMRTVKRVVSGLFKSLQ 3887 
horse             LELGTFHQLFKHLGTEDIISTKQYVEVLSRIFKNSEGKQLDPNEMRTVKRVVSGLFRSLQ 3886 
chicken           LELGTFHQLFKHLGTEDVISTKQYVEVLGRIFKNSEGKQLDPNEMRTVKRVVSGLFKSLQ 3883 
zebra finch       LELGTFHQLFKHLGTEDIISTKQYVEVLGRIYKSSEGKQLDPNEMRTVKRVVSGLFKSLQ 3888 
anole lizard      LELGTFHQLFKHLGTEDVISTKQYVEVLSRIFKNSEGKQLDPNEMRTVKRVVSGLFKSLQ 3882 
fugu              LELGTFHQLFKLLGAEDIVSTKQYTEVLWRIYRNSEGKQLDPNEMRTVKRVVSGFFKSLH 3889 
tetraodon         LELGTFHQLFKLLGTEDVVSTKQYTEVLWRIYKNSEGKQLDPNEMRTVKRVVSGFFKSLH 3887 
stickleback       LELGTFHQLFKLLGTEDVVSTKQYVEVLWRIYKSSDGKQLDPNEMRTVKRVVSGLFKSLQ 3889 
medaka            LELGTFHQLFKLLGTEDVVSTKQYVEVLWRIFRNSEGKQLDPNEMRSVKRVVSGLFKSLQ 3889 
zebrafish         LELGTFHQLFKLLGTEDIVSTKQYVEVLCRIFRISEGKQLDPNEMRTVKRTVSGLFKSLQ 3890 
                  *********** **:**::*****.*** **:: *:**********:***.***:*:**:
 
 
 
 
 
 Romano et al., Human Mutation  17 
 
                               X                      V
human             NDSVKVRSDLENVRDLALYLPSQDGRLVKSSILVFDDAPHYKSRIQGNIGVQMLVDLSQC 3949 
orangutan         NDSVKVRSDLENVRDLALYLPSQDGRLVKSSILVFDDAPHYKSRIQGNIGVQMLVDLSQC 3949 
mouse             NDSVKVRSDLENARDLALYLPSQDGKLVKSSILVFDDAPHYKSRIQGNIGVQMLVDLSQC 3951 
rat               NDSVKVRSDLENARDLALYLPSQDGRLVKSSILVFDDAPHYKSRIQGNIGVQMLVDLSQC 3950 
dog               NDSVKVRSDLENVRDLALYLPSQDGRLVKSSILVFDDAPHYKSRIQGNIGVQMLVDLSQC 3947 
horse             NDSVKVRNDLENVRDLALYLPSQDGRLVKSSILVFDDAPHYKSRIQGNIGVQMLVDLSQC 3946 
chicken           NDSVKVRNDLENMRDFALYLPSQDGRLVKSSILVFDDAPHYKSRIQGNIGVQMLVDLSQC 3943 
zebra finch       NDSVKVRNDLENMRDFALYLPSQDGRLVKSSILVFDDAPHYKSRIQGNIGVQMLVDLSQC 3948 
anole lizard      NDSVKVRSELENVRDLALYLPSQNGRLVKSSILVFDDAPHYKSRIQGNIGVQMLVDLSQC 3942 
fugu              NDPVEIRKDLENLRDLTFYLPSHDGKLAKSSSLVFDDAPHYKSRIQGNIGVQMLVDMSQC 3949 
tetraodon         NDPVEIRKDLENLRDLTFYLPSHDGKLAKSSSLVFDDAPHYKSRIQGNIGVQMLVDMGQC 3947 
stickleback       NDPVAIRNDLESLKDLLFYMPSHDGRLAKSSSLVFDDAPHYKSRIQGNVGVQMLVDMSQC 3949 
medaka            NDPVEIRKDLENLRDLIFYLPSHDGRLAKSSGLVFDDAPHYKSRIQGNVGVQMLVDMSQC 3949 
zebrafish         NDAVQVRKDLENLRDLIFYLPSHDGRLAKSNTLVFDDAPHYKSRIQGNVGVQMLVDMSQC 3950 
                  **.* :*.:**. :*: :*:**::*:*.**. ****************:*******:.** 
 
human             YLGKDHGFHTKLIMLFPQKLRPRLLSSILEEQLDEETPKVCQFGALCSLQGRLQLLLSSE 4009 
orangutan         YLGKDHGFHTKLIMLFPQKLRPRLLSSILEEQLDEETPKVCQFGALCSLQGRLQLLLSSE 4009 
mouse             YLGKDHGFHTKLIMLFPQKLRPRLLSSILEEQLDEETPKVCQFGALCSLQGRLQLLLSSE 4011 
rat               YLGKDHGFHTKLIMLFPQKLRPRLLSSILEEQLDEETPKVCQFGALCSLQGRLQLLLSSE 4010 
dog               YLGKDHGFHTKLIMLFPQKLRPRLLSSILEEQLDEETPKVCQFGALCSLQGRLQLLLSSE 4007 
horse             YLGKDHGFHTKLIMLFPQKLRPRLLSSILEEQLDEEAPKVCQFGALCSLQGRLQLLLSSE 4006 
chicken           YLGKDHGFHTKLIMLFPQKLRPRLLSSILEEQLDEESPRTCQFGALCSLQGRLQLLLSSE 4003 
zebra finch       YLGKDHGFHTKLIMLFPQKLRPRLLSSILEEQLDEESPKICQFGALCSLQGRLQLLLSSE 4008 
anole lizard      YLGKDHGFHTKLIMLFPQKLRPRLLSSILEEQLDEESPKICQFGALCSLQGRLQLLLSSE 4002 
fugu              YLGKDHAFHTKLIMLLPQKLRPRLLSSILEEHLDEDSPKMCQFGALCSLQGRLQLLLSSE 4009 
tetraodon         YLGKDHAFHTKLIMLLPQKLRPRLLSSILEEHLDEDSPKMCQFGALCSLQGRLQLLLSSE 4007 
stickleback       YLGKDHAFHTKLIMLLPQKLRPRLLSSILEEQLDEDSPRMCQFGALCSLQGRLQLLLSSE 4009 
medaka            YLGKDHSFHTKLIMLLPQKLRPRLLSSILEEQLDEDAPKMCQFGALCSLQGRLQLLLSSE 4009 
zebrafish         YLGKDHAFHTKMIMLLPQKLRPRLLSSILEEQLDEESPKMCQFGALCSLQGRLQLLLSSE 4010 
                  ******.****:***:***************:***::*: ******************** 
 
                                                              X
human             QFITGLIRIMKHENDNAFLANEEKAIRLCKALREGLKVSCFEKLQTTLRVKGFNPIPHSR 4069 
orangutan         QFITGLIRIMKHENDNAFLANEEKAIRLCKALREGLKVSCFEKLQTTLRVKGFNPIPHSR 4069 
mouse             QFITGLIRIMKHENDNAFLANEEKAIRLCKALREGLKVSCFEKLQTTLRVKGFNPIPHSR 4071 
rat               QFITGLIRIMKHENDNAFLANEEKAIRLCKALREGLKVSCFEKLQTTLRVKGFNPIPHSR 4070 
dog               QFITGLIRIMKHENDNAFLANEEKAIRLCKALREGLKVSCFEKLQTTLRVKGFNPIPHSR 4067 
horse             QFITGLIRIMKHENDNAFLANEEKAIRLCKALREGLKVSCFEKLQTTLRVKGFNPIPHSR 4066 
chicken           QFITGLIRIMKHENDNAFLANEEKAIRLCKALREGLKVSCFEKLQTTLRVKGFAPIPHSK 4063 
zebra finch       QFITGLIRIMKHENDNAFLANEEKAIRLCKALREGLKVSCFEKLQTTLRVKGFAPIPHSK 4068 
anole lizard      QFITGLIRIMKHENDNAFLANEEKAIKLCKTLREGLKVSCFEKLQTTLRVKGFAPIPHSK 4062 
fugu              QFITGLMRIMKHENENAYIVNEEKSIRLCKALCEGLKVSCFEKLQTTLRIKGCTPIPNSC 4069 
tetraodon         QFITGLIRIMKHENENAYLVNEEKAIRLCKALCEGLKVSCFEKLQTTLRIKGCTPIPHSC 4067 
stickleback       QFITGLIRIMKHENDNAYLVNEEKAIRLCKALCEGLKVSCFEKLQTTLRVKGCSPIPHSR 4069 
medaka            QFITGLIRIMKHENDNAYLVNEEKAIRLCKALCEGLKVSCFEKLQTTLRVKGCSPIPNSR 4069 
zebrafish         QFITGLIRIMKHENENAYMVNEEKAIRLCKALCEGLKVSCFEKLQTTLRVKGCSPIPHSR 4070 
                  ******:*******:**::.****:*:***:* ****************:**  ***:*  
 
                      P                                                   S
human             SETFAFLKRFGNAVILLYIQHSDSKDINFLLALAMTLKSATDNLISDTSYLIAMLGCNDI 4129 
orangutan         SETFAFLKRFGNAVILLYIQHSDSKDINFLLALAMTLKSATDNLISDTSYLIAMLGCNDI 4129 
mouse             SETFAFLKRFGNAVILLYIQHSDSKDINFLLALAMTLKSATDNLISDTSYLIAMLGCNDI 4131 
rat               SETFAFLKRFGNAVILLYIQHSDSKDINFLLALAMTLKSATDNLISDTSYLIAMLGCNDI 4130 
dog               SETFAFLKRFGNAVILLYIQHSDSKDINFLLALAMTLKSATDNLISDTSYLIAMLGCNDI 4127 
horse             SETFAFLKRFGNAVILLYIQHSDSKDINFLLALAMTLKSATDNLISDTSYLIAMLGCNDI 4126 
chicken           SETFAFLKRYGNAVILLYIQHSDSKDINFLLALAMSLKSATDNLISDTSYLIAMLGCNDI 4123 
zebra finch       SETFAFLKRYGNAVILLYIQHSDSKDINFLLALAMTLKSATDNLISDTSYLIAMLGCNDI 4128 
anole lizard      SETFAFLKRYGNAVILLYIQHSDSKDINFLLALAMTLKSATDNLISDTSYLIAMLGCNDI 4122 
fugu              SETLAFLKRYGTAVIHLYIQHSDSKDINFLLALAMTLKSATDNLISDTSYLIAMLGCNDI 4129 
tetraodon         SETPAFLKRYGTAVIHLYIQHSDSKDINFLLALALTLKSATDNLISDTSYLIAMLGCSDI 4127 
stickleback       SETLAFLKRYGTAVIHLYIQHSDSKDINFLLALAMTLKSATDNLISDTSYLIAMLGCNDI 4129 
medaka            SETLAFLKRYGTSVIHLYIQHSDSRDINFLLALAMTLKSATDNLISDTSYLIAMLGCNDI 4129 
zebrafish         SETLAFLKRYGSAVIHLYIQHSDSKDINFLLALAMTLKSATDNLISDTSYLIAMLGCNDI 4130 
                  *** *****:*.:** ********:*********::*********************.** 
 
                               X
human             YRIGEKLDSLGVKYDSSEPSKLELPMPGTPIPAEIHYTLLMDPMNVFYPGEYVGYLVDAE 4189 
orangutan         YRIGEKLDSLGVKYDSSEPSKLELPMPGTPIPAEIHYTLLMDPMNVFYPGEYVGYLVDAE 4189 
mouse             YRISEKLDSLGVKYDSSEPSKLELPMPGTPIPAEIHYTLLMDPMNVFYPGEYVGYLVDAE 4191 
rat               YRISEKLDSLGVKYDSSEPSKLELPMPGTPIPAEIHYTLLMDPMNVFYPGEYVGYLVDAE 4190 
dog               YRISEKLDSLGVKYDSSEPSKLELPMPGTPIPAEIHYTLLMDPMNVFYPGEYVGYLVDAE 4187 
horse             YRISEKLDSLGVKYDSSEPSKLELPLPGTPIPAEIHYTLLMDPMNVFYPGEYVGYLVDAE 4186 
chicken           YRISEKLDSLGVKYDSSEPSKLELPTPGTPIPAEIHYTLLMDPMNVFYPGEYVGYLVDAE 4183 
zebra finch       YRISEKLDSLGVKYDSSEPSKLELPTPGTPIPAEIHYTLLMDPMNVFYPGEYVGYLVDSE 4188 
anole lizard      YRISEKLDSLGVKYDSSEPSKLELPNPGTPIPPEIHYTLLMDPMNVFYPGEYVGYLVDAE 4182 
fugu              YRITEKLDNLGVKYDSAEPSKLELPLPGTPIPAEIHHTLLMDPMNVFYPGEYVGYLVDSE 4189 
tetraodon         YRITEKLDNLGVKYDSTEPSKLELPLPGTPIPAEIHHTLLMDPMNVFYPGEYVGYLVDSE 4187 
stickleback       YRITEKLDNLGVKYDSTEPSKLELPLPGTPIPAEIHHTLLMDPMNVFYPGEYVGYLVDSE 4189 
medaka            YRITEKLDNLGVKYDSTEPSKLELPLPGTPIPAEIHHTLLMDPMNVFYPGEYVGYLVDSE 4189 
zebrafish         YRITEKLDNLGVKYDTTEPSKLELPLPGTPIPAEIHHLLLMDPMNVFYPGEYVGYLVDSE 4190 
                  *** ****.******::******** ******.***: ********************:* 
 
 
 
 
 
 
 Romano et al., Human Mutation  18 
 
                                             H
                                             D
human             GGDIYGSYQPTYTYAIIVQEVEREDADNSSFLGKIYQIDIGYSEYKIVSSLDLYKFSRPE 4249 
orangutan         GGDIYGSYQPTYTYAIIVQEVEREDADNSSFLGKIYQIDIGYSEYKIVSSLDLYKFSRPE 4249 
mouse             GGDIYGSYQPTYTYAIIVQEVEREDADNTSFLGKIYQIDIGYSEYKIVSSLDLYKFSRPD 4251 
rat               GGDIYGSYQPTYTYAIIVQEVEREDADNASFLGKIYQIDIGYSEYKIVSSLDLYKFSRPD 4250 
dog               GGDIYGSYQPTYTYAIIVQEVEREDADNSSFLGKIYQIDIGYSEYKIVSSLDLYKFSRPE 4247 
horse             GGDIYGSYQPTYTYAIIVQEVEREDADNSSFLGKIYQIDIGYSEYKIVSSLDLYKFSRPE 4246 
chicken           GGDIYGSYQPTYTYAIIVQEVEREDGESPSFLGKIYQIDIGYSEYKIVSSLDLYRFSRPE 4243 
zebra finch       GGDIYGSYQPTYTYAIIVQEVEREDDESPSFLGKIYQIDIGYSEYKIVSSLDLYKFSRPE 4248 
anole lizard      GSDIYGSYHPTYTYAIIVQEVEREDEENSSFLGKIYQIDIGYSEYKIVSSLDLYKFSRPD 4242 
fugu              GGDMYGSYQPTYTYAIIVQEVEREEEENSGFLGKCFQIDIGYSEYKIVSSLDLYKFSRQD 4249 
tetraodon         GGDIYGSYQPTYTYAIIVQEVEREEEENSGFLGKSFQIDIGYSEYKVVSSLDLYKFSRQD 4247 
stickleback       GGDIYGSYQPTYTYAIIVQEVEREEEENKSFLGKCFQIDIGYSEYKIVSSLDLYKFSRQD 4249 
medaka            GGDIYGSYQPTYTYAIIVQEVEREEEENASFLGKCFQIDIGYSEYKIVSSLDLYKFSRQE 4249 
zebrafish         GGDILGTYQPTYTYAIIVQEVEREEDDSPSVLGKCFQIDIGYSEYKIVSSLDLYKFSRQD 4250 
                  *.*: *:*:***************: :. ..*** :**********:*******:*** : 
 
human             ESSQSRDSAPSTPTSPTEFLTPGLRSIPPLFSGRESHKTSS--------KHQSPKKLKVN 4301 
orangutan         ESSQSRDSAPSTPTSPTEFLAPGLRSIPPLFSGKESHKTSS--------KHQSPKKLKVN 4301 
mouse             ESSQNRDSAPTTPTSPTEFLTPGLRSIPPLFSGKESHKSPST-------KHHSPRKLKVN 4304 
rat               ESSQSRDSAPTTPTSPTEFLTPGLRSIPPLFSGKESHKPASS-------KHHSPRKLKVN 4303 
dog               ESSQSRDSAPSTPTSPTEFLAPGLRSIPPLFSGRESQKTSSS-------KHHSPKKLKVN 4300 
horse             ESSQSRDSAPSTPTSPTEFLAPGLRSVPPLFPGRESHKASSS-------KHPSPKKLKVN 4299 
chicken           ESSQGRDSTPSTPTSPTEFPAHGLRTIPPLFTGRDSHKTTS-------SKHHSPKKLKSS 4296 
zebra finch       ESSQGRDSTPSTPTSPTEFPAHGPRAIPPIFTGRESHKTMS-------SKHHSPKKIKSN 4301 
anole lizard      ESSQSRDSAPSTPTSPTEFPAHGTRTVPPIFPGRESHKSSSPSLPSSSSKHHSPKKIKAN 4302 
fugu              ESSHVRDTSAPSTPSSPNIHSSGMRLIPPIFSSKENLRPPSQ--------KQSPNKIKLN 4301 
tetraodon         ESSHVRDAGAPTTPSSPNSRSSGMRLVPPLFSSKENLRAPTQ--------KQSPNKIKLN 4299 
stickleback       ESNHVRETSAPSTPTSPNSRSSGPRMASAAFSGKENLRPPAQ--------KQSPKKIKLH 4301 
medaka            ESTPMRNASTPSTPTSPDSRSSGLHMMPPIFTGKENLRPPLQ--------KQSPRKLKLH 4301 
zebrafish         DGTHIRDG-TPTPTSPLEGHSPRARMVPPLFPGKENRRAPPT--------EASPKKVKFN 4301 
                  :..  *:  ..:..:. :  :   :  .. *..::. :.           . **.*:*   
 
                                               Q
                                               W
                                         X    Q F Q    K
human             SLPEILKEVTSVVEQAWKLPESERKKIIRRLYLKWHPDKNPENHDIANEVFKHLQNEINR 4361 
orangutan         SLPEILKEVTSVVEQAWKLPESERKKIIRRLYLKWHPDKNPENHDIANEVFKHLQNEINR 4361 
mouse             ALPEILKEVTSVVEQAWKLPESERKKIIRRLYLKWHPDKNPENHDIANEVFKHLQNEINR 4364 
rat               ALPEILKEVTSVVEQAWKLPESERKKIIRRLYLKWHPDKNPENHDIANEVFKHLQNEINR 4363 
dog               SLPEILKEVTSVVEQAWKLPESERKKIIRRLYLKWHPDKNPENHDIANEVFKHLQNEINR 4360 
horse             SLPDILKEVTSVVEQAWKLPESERKKIIRRLYLKWHPDKNPENHDIANEVFKHLQNEINR 4359 
chicken           SLPEILREVTSVIEQAWKLPESERKKIIRRLYLKWHPDKNADNLDIANEVFKHLQNEINR 4356 
zebra finch       SLPEILKEVTSVIEQAWKLPESERKKIIRRLYLKWHPDKNAENLDIANEVFKHLQNEINR 4361 
anole lizard      SLIEILREVTSVLEQAWKLPESERKKIIRRLYLKWHPDKNAENLDLANEVFKHLQNEINR 4362 
fugu              ALPDILKEVTSVVEQAWKRPESERKKIIRRLYLKWHPDKNADNLDIATEVFKHLQNEICR 4361 
tetraodon         ALPEILKEVTSVVEQAWKRPETERKKIIRRLYLKWHPDKKGDNLDVATEVFKHLQNEISR 4359 
stickleback       TLPEILKEVTLVVEQAWKLSETERKKIIRRLYLKWHPDKNAENLDIATEVFKHLQNEINR 4361 
medaka            ALPEILKEVTLVIEQAWKLPETERKKIIRRLYLKWHPDKNAENLDIATEVFKHLQKEISR 4361 
zebrafish         ALPEILKEVSSVVEQAWKLSETERKKIIRRLYLKWHPDKNAENLDIATEVFKHLQNEINR 4361 
                  :* :**:**: *:***** .*:*****************: :* *:*.*******:** * 
 
                                   X                                  X
human             LEKQAFLDQN-ADRASRRTFSTSAS-RFQSDKYSFQRFYTSWNQEATSHKSERQQQNKEK 4419 
orangutan         LEKQAFLDQN-ADRASRRTFSSSAS-RFQSDKYSFQRFYTSWNQEATSHKSERQQQNKEK 4419 
mouse             LEKQAFLDQN-ADRASRRTFSTSAS-RFQSDKYSFQRFYTSWNQEATSHKSERQQQSKEK 4422 
rat               LEKQAFLDQN-ADRASRRTFSTSAS-RFQSDKYSFQRFYTSWNQEATSHKSERQQQSKEK 4421 
dog               LEKQAFLDQN-ADRASRRTFSTSAS-RFQSDKYSFQRFYTSWNQEATSHKSERQQQNKEK 4418 
horse             LEKQAFLDQN-ADRASRRTFSTSAS-RFQSDKFSFQRFYTSWNQEATSHKSERQQQNKEK 4417 
chicken           LEKQAFMDQN-TDRASRRTFSSSAS-RFQSDKFSFQRFYTSWNQEATSHKSERQQ-YKEK 4413 
zebra finch       MEKQAFMDQN-MDRASRRPFSSSAS-RFQSDKFSFQRFYTSWNQEATSHKSERQQ-YKEK 4418 
anole lizard      LEKQSFIDQN-VDRASRRTFSTSSS-RFQSDKFSFQRFYTSWNQEATSHKSERQQ-SKEK 4419 
fugu              MEKQSLSDLQNTDRSTRRPYSTSSS-RFQSEKSSFQRFYSSWNQEATTHKTERQH-FKEH 4419 
tetraodon         MEKQSLSDLQNTDRSSRRPYSTSSSSRFQSEKFSFQRFYSSWNQEATTHKTERQQ-FREQ 4418 
stickleback       MEKQTLADQQNTERASRRSFSTSSS-RFQSEKFSYQRFYSSWNQEATNHKSERQQ-FREH 4419 
medaka            MEKQSLSDQQNADRSSRRSFSTSST-RFQSEKSSFQRFYSSWNQEATSHKSEKQQ-FREH 4419 
zebrafish         MEKQTQAEQT-TDRASRRPFSSSST-RFQSEKFSFQRFYTSWNQEATSHKSEKQQ-FREQ 4418 
                  :***:  :    :*::**.:*:*:: ****:* *:****:*******.**:*:*:  :*: 
 
                                                                   P
human             CPPSAGQTYSQRFFVPPTFKSVGNPVEARRWLRQARANFSAARNDLHKNANEWVCFKCYL 4479 
orangutan         CPPSAGQTYSQRFFVPPTFKSVGNPVEARRWLRQARANFSAARNDLHKNANEWVCFKCYL 4479 
mouse             CPPSAGQTYSQRFFVPPTFKSVGNPVEARRWLRQARANFSAARNDLHKNANEWVCFKCYL 4482 
rat               CPPSAGQTYSQRFFVPPTFKSVGNPVEARRWLRQARANFSAARNDLHKNANEWVCFKCYL 4481 
dog               STPAAGQTYSQRFFVPPTFKSVGNPVEARRWLRQARANFSAARNDLHKNANEWVCFKCHL 4478 
horse             CPPSAGQTYSQRFFVPPTFKSAGNPVEARRWLRQARANFSAARNDLHKNANEWVCFKCFL 4477 
chicken           CPSSTGPSFSQRFFVPPTFRSVGNPVEARRWLRQARANFSAARNDLHKNANEWVCFKCYL 4473 
zebra finch       CPSSTGPSYSQRFFVPPTFRSVGNPVEARRWLRQARANFSAARNDLHKNANEWVCFKCYL 4478 
anole lizard      CPSSTGPSYSQRFFVPPTFKSVGNPVEARRWLRQARSNFSAARNDLHKNANEWVCFKCYL 4479 
fugu              HTSYARSSHSPRFFVPPTFKTVGNPVEARRWLRQARANYSAARNDLHKNANEWVCFKCYL 4479 
tetraodon         RASYAGSSHSPRFFAPPTFKTVGNPVEARRWLRQARANYSAARNDLHKNANEWVCFKCYL 4478 
stickleback       YTSYAGSSHSHRFFVPPTFKTVGNPVEARRWLRQARANYSAARNDLHKNANEWVCFKCYL 4479 
medaka            FTGYAGSSHSHRFFVPPTFKTVGNPVEARRWLRQARANYSAARNDLHKNANEWVCFKCYL 4479 
zebrafish         YNNYAGTSHSNRFFVPPSFKSVGNPVEARRWLRQARANFSAARNDLHKNANEWVCFKCYL 4478 
                      :  :.* ***.**:*::.**************:*:*******************.* 
 
 
 
 Romano et al., Human Mutation  19 
 
                                              T
                                              Q
human             STKLALIAADYAVRGKSDKDVKPTALAQKIEEYSQQLEGLTNDVHTLEAYGVDSLKTRYP 4539 
orangutan         STKLALIAADYAVRGKSDKDVKPTALAQKIEEYSQQLEGLTNDVHTLEAYGVDSLKTRYP 4539 
mouse             STKLALIAADYAVRGKSDKDVKPTALAQKIEEYSQQLEGLTNDVHTLEAYGVDSLKTRYP 4542 
rat               STKLALIAADYAVRGKSDKDVKPTALAQKIEEYSQQLEGLTNDVHTLEAYGVDSLKTRYP 4541 
dog               STKLALIAADYAVRGKSDKDVKPTALAQKIEEYSQQLEGLTNDVHTLEAYGVDSLKTRYP 4538 
horse             STKLALIAADYAVRGKSDKDVKPTALAQKIEEYSQQLEGLTNDVHTLEAYGVDSLKTRYP 4537 
chicken           STKLALIAADYAVKGKSDKDVKPAALAQKIEEYSQQLEGLANDVQTLEAYGVDSLKTRYP 4533 
zebra finch       SAKLALIAADYAVKGKSDKDIKPAALAQKIEEYSQQLEGLSNDVQTLEAYGVDSLKTRYP 4538 
anole lizard      STKLALIAADYAVRGKSDKDVKPAALAQKIEEYSQQLEGLTNDVHTLEAYGVDSLKTRYP 4539 
fugu              ATKLALIAADYAVKGKSDKDVKPTALAQKVEEYSTHLIGLSNDVHILEGYGVDGLRTRYP 4539 
tetraodon         ATKLALIAADYAVRGKSDKDVKPTALAQKVEEYSTHLIGLSNDVHILEGYGVDSLRTRYP 4538 
stickleback       ATKLALIAADYAVRGKSDKDVKPTALAQKVEEYNPQLKGLSKDVQILEGYGVDSLRTRYP 4539 
medaka            ATKLALIAADYAVRGKSDKDVKPTALAQKVEEYSSQLTGLARDVQILEGYGVDSLRTRYP 4539 
zebrafish         ATKLALIAADYAVRGKSDKDVKPTALAQKVEEYNTQLTGLAKDVHILEGYGVDSLRTRYP 4538 
                  ::***********:******:**:*****:***. :* **:.**: **.****.*:**** 
 
                           D
                           D                      H
human             DLLPFPQIPNDRFTSEVAMRVMECTACIIIKLENFMQQKV 4579 
orangutan         DLLPFPQIPNDRFTSEVAMRVMECTACIIIKLENFIQQKV 4579 
mouse             DLLPFPQIPNDRFTSEVAMRVMECTACIIIKLENFIQQKV 4582
rat               DLLPFPQIPNDRFTSEVAMRVMECTACIIIKLENFIQQKV 4581 
dog               DLLPFPQIPNDRFTSEVAMRVMECTACIIIKLENFIQQKV 4578 
horse             DLLPFPQIPNDRFTSEVAMRVMECTACIIIKLENFIQQKV 4577 
chicken           DLLPFPQIPNDRFTSEVAMRVMECTACIIIKLENFIQQKV 4573
zebra finch       DLLPFPQIPNDRFTSEVAMRVMECTACIIIKLENFIQQKV 4578 
anole lizard      DLLPFPQIPNDRFTSEVAMRVMECTACIIIKLENFIQQKV 4579 
fugu              DLLPFPQIPNDRYTSEVAMRVMECTARIIIKLETFVQQKI 4579 
tetraodon         DLLPFPQIPNDRYTSEVAVRVMECTARIIIKLETFVQQKV 4578
stickleback       DLLPFPQIPNDRYTSEVAMRVMECTARIIIKLETFVQQKI 4579 
medaka            DLLPFPQIPNDRYTSEVAMRVMECTARIIIKLETFVQHKM 4579 
zebrafish         DLLPFPQIPNDRYTSEVAMRVMECTARIIIKLEAFVQQKI 4578 
                  ************:*****:******* ****** *:*:*:
 
Supp. Figure S2. Amino acid sequence alignment of mammalian (human, orangutan, rat, mouse,
dog, horse), bird (chicken, zebra finch), reptilian (anole lizard) and fish (fugu, tetraodon, 
stickleback, medaka and zebrafish) sacsin proteins. Multiple sequence alignment was generated 
using ClustalW2 (CLUSTAL 2.0.12) at http://www.ebi.ac.uk/Tools/clustalw2/index.html using 
default parameters. Amino acidsfromcoding exons (exons2to 10 if one refers to human SACS) are 
alternately indicated by black and blue letters. Residue overlap splice sites are indicated by red 
letters. This multiple alignment has been used to generate the phylogenetic tree reported in Fig. 2A. 
In addition, in this figure amino acid changes due to mutations in the human SACS gene are 
represented: a) amino acid changes due to missense mutationsthat are known to be non-pathogenic 
are highlighted in green (see Supp. Table S3 for reference); b)amino acid changes dueto missense 
mutations not clearly associated to disease are highlighted in yellow (see Supp. Table S3 for 
reference); c) amino acid changes due to missense or nonsense pathogenic mutations are 
highlighted in red and purple, respectively (see Table 1 for reference); d) amino acid changes
obtained by molecular biology approaches are highlighted in black (see Table 1 for reference).
 
Essential notes on Methods used andResults shown in Supp. Figure S2 
Comparative analysis of vertebrate sacsin genes and deduced mRNA and protein sequences. The VISTA family of tools 
provides investigators with a unified framework for the alignment of long genomic sequences and whole-genome 
assemblies, interactive visual analysis of alignments along with functional annotation, and many other comparative 
genomics capabilities [Ratnere and Dubchak, 2009]. The VISTA Precomputed Alignments tool (VISTA Browser) 
(http://genome.lbl.gov/vista/index.shtml) was used to examine the genomicsequencescorresponding to the orangutan 
(Pongo pygmaeus abelii), dog (Canis lupus familiaris), horse (Equus caballus), mouse (Mus musculus), rat (Rattus
norvegicus) and chicken (Gallus gallus) sacsin genes withthe reference genomicsequence corresponding to the fully 
annotatedhuman SACS gene[Reference(Base) genome:Human Feb. 2009, chr13:23,902,965-24,007,841; size 104,877 
bp].
Information onthe nucleotidesequence corresponding to the orangutan SACS gene was obtained by directalignment of 
the segment of the human genome containing the reference gene and thewhole-genome Orangutan Jul. 2007 assembly 
using the PROLAGAN alignment program. Orangutan SACS covered a region on chromosome 13 (Orangutan Jul.
2007, chr13:22,441,062-22,555,954; size114,893). 
Information on the nucleotidesequencecorresponding tothe mouse Sacsgene was obtained by direct alignment of the 
reference geneand the whole-genome Mouse Jul. 2007 assembly using PROLAGAN. Mouse Sacs covered a region on
chromosome 14 (Mouse Jul. 2007, chr14:61,757,311-61,834,338; size77,028). Romano et al., Human Mutation  20 
 
The nucleotidesequence corresponding to the rat Sacs genewasobtained by direct alignment of the referencegene and 
the whole-genome Rat Nov. 2004assembly using PROLAGAN. Rat Sacs covered aregion onchromosome 15 (Rat
Nov. 2004, chr15:40,259,278-40,344,609; size 85,332). 
The sequence corresponding to the dog SACS gene was obtained by direct alignment of the reference gene and the 
whole-genome Dog May 2005 assembly using the SLAGAN alignment program. Dog SACS covered a region on 
chromosome 25 (Dog May2005, chr25:18,194,103-18,283,594; size89,492). 
The sequence corresponding to thehorse SACS gene wasobtained by direct alignment of the referencegene and the 
whole-genome Horse Jan. 2007 assembly using PROLAGAN. Horse SACS covered a region on chromosome 17 (Horse 
Jan. 2007, chr17:4,058,612-4,141,492; size 82,881). 
The sequencecorresponding to the chicken SACSgene was obtained by direct alignment of thereference geneand the 
whole-genome Chicken May2006 assembly using PROLAGAN and SLAGAN. Chicken SACS covered a region on 
chromosome 1 between position 181,913,899 and position 181,946,870 (Chicken May 2006, chr1:181,913,899-
181,946,870; size 32,972). In this region, thenucleotide sequenceof the chicken SACS gene included the 2nd to the 9th 
coding exons. Upstreamthis region, chicken chromosome 1 lacked of aligned contigs. Thus, the nucleotide sequence 
corresponding to the first coding exon of the chicken SACS genecould not beidentified by direct alignment. The first
coding exon was not identified even afterchicken Expressed SequenceTag (EST) and mRNA databank consulting.  
The nucleotidesequence corresponding to the zebra finch (Taeniopygia guttata) SACS gene (Genome Browser Gataway 
atUCSC Genome Bioinformatics) (http://genome.ucsc.edu/) was initially defined by directalignment of a large region 
of zebra finch chromosome 1 (whole-genome Zebra finch Jul. 2008 assembly) between position 47,455,299 and 
position 47,707,701 (Zebra finch Jul. 2008, chr1:47,455,299-47,707,701; size 252,403 bp) and the human genome using 
the AVID alignment program. This syntenic region included the SACS gene, the SGCG (γ-sarcoglycan) gene (upstream
SACS) and theTNFRSF19(tumor necrosis factor receptorsuperfamily, member 19) gene (downstreamSACS). In this
genomicarea, the nucleotide sequenceof the zebra finch SACS genecontaining fromthe 2nd to the 9th coding exons 
was detected bysimple alignment, in the region between position 47,534,232 and position 47,567,206 (Zebra finch Jul.
2008, chr1:47,534,232-47,567,206; size 32,975 bp). Then,the nucleotidesequence containing the putative first coding 
exon was identified by prediction analysis using GENSCAN (http://genes.mit.edu/GENSCAN.html) in the region 
between position 47,567,207 and 47,634,577, with the putative ATG starting at position 47,573,973.  
The nucleotidesequence corresponding to the anole lizard (Anolis carolinensis) SACS gene (Genome Browser Gataway 
atUCSC Genome Bioinformatics) was initially defined by direct alignment of a large region of anole lizard scaffold 38 
(whole-genome Lizard Feb. 2007 assembly) between position 4,653,980 and position 4,902,544 (Lizard Feb. 2007, 
scaffold_38:4,653,980-4,902,544; size 248,565 bp) and the human genome using AVID. The syntenic region included 
the SACS gene, with the SGCG gene upstreamand the TNFRSF19gene downstreamSACS. Withinthis genomicarea, 
the nucleotidesequenceof the anole lizard SACSgene containing fromthe 2nd to the 9th coding exons was detectedby 
simple alignment, in a region between position 4,722,981 and position 4,752,056 (Lizard Feb. 2007, 
scaffold_38:4,722,981-4,752,056; size 29,076 bp). Upstreamthis region, the first coding exon could notbe identified by 
either GENSCANanalysis or anolelizard EST and mRNA databank consulting. 
The nucleotide sequence corresponding to the fugu (Takifugu rubripes) sacs gene was initially defined by direct
alignment of alarge region of fugu scaffold165 (whole-genome Fugu Oct. 2004 assembly) between position 225,316 
and position 262,280 (Fugu Oct. 2004, scaffold_165:225,316-262,280), which is located on the single virtual unordered 
chromosome Un (Fugu Oct. 2004, chrUn:227,141,621-227,178,585; size 36,965 bp), and the human genome using 
SLAGAN in the VISTA Precomputed Alignments tool. This region kept maintaining the syntenic organization 
observed in mammals, birds and reptiles, including sacs, sgcg (upstream) and tnfrsf19(downstreamsacs). Within this 
region, thenucleotide sequence of thefugu sacsgene covering fromthe 1st to the 9th coding exons wasdetectedby
simple alignment, in a region on scaffold 165 between position 229,636 and position 252,320 (Fugu Oct. 2004, 
scaffold_165:229,636-252,320), which corresponds to position 227,145,941 and 227,168,625 on chromosome Un (Fugu 
Oct. 2004, chrUn:227,145,941-227,168,625; size 22,685 bp). The putative ATG started at position 227,165,489, as 
assessed by GENSCAN, GenomeScan (http://exon.mit.edu/genomescan.html) and by directcomparative analysis to the 
other fish sacsgenes examined inthis study(see below) using the MLAGAN alignment program. However, based on 
this analysis, alternative starting codons could not be excluded.  
The nucleotide sequence corresponding to the tetraodon (Tetraodon nigroviridis) sacs gene was defined by direct 
alignment of the segment of the fugu genome containing the sacs (reference) gene and the whole-genome Tetraodon 
Mar. 2007 assembly using the SLAGAN alignment program. Tetraodon sacs covered a region of the virtual 
chromosome Un_random between position 13,532,193 and position 13,553,333 (Tetraodon Mar. 2007,
chrUn_random:13,532,193-13,553,333; size 21,141 bp). Again, sacs was flanked by sgcg (upstream) and tnfrsf19
(downstream). Within this region, the coding exons from the 1st to the 9th were detected, with the putative ATG 
starting atposition 13,535,645, as assessed by GENSCAN, GenomeScan and by direct comparative analysis to the other 
fish sacsgenesusing MLAGAN. Also in this case, thepresence of alternative starting codons could not be excluded.  
The nucleotide sequence corresponding to the stickleback (Gasterosteus aculeatus) sacs gene was defined by direct 
conversion of the segment of the fugu genome containing the sacs gene into the stickleback sacs genomicsequencein 
the whole-genome Stickleback Feb. 2006 assembly using the “Convert”new assembly tool. Stickleback sacs covered a
region of chromosome I between position 4,138,790 and position 4,160,955 (Stickleback Feb. 2006, chrI:4,138,790-
4,160,955; size22,166 bp). Within this region, the coding exons fromthe 1st to the 9th were detected, with theputativeRomano et al., Human Mutation  21 
 
ATG starting at position 4,159,754, as assessed by GENSCAN, GenomeScan and by comparative analysis to the other 
fish sacsgenesusing MLAGAN. Again, alternativestarting codons couldnot beexcluded.  
The nucleotidesequence corresponding to the medaka (Oryzias latipes) sacs gene was also defined by directconversion 
of the segment of the fugu genome containing the sacs gene into the medaka sacs genomic sequence in the whole-
genome Medaka Oct. 2005 assembly using the “Convert” tool. Medaka sacs covered a region of chromosome 13 
between position 25,020,228and position 25,052,438 (MedakaOct. 2005, chr13:25,020,228-25,052,438; size 32,211 
bp). Within this region, the coding exons from the 1st to the 9th were detected, with the putative ATG starting at
position 25,022,384, as assessed by GENSCAN, GenomeScan and by directcomparative analysis to theother fish sacs 
genes using MLAGAN. Alternative starting codons could not beexcluded. 
The nucleotide sequence corresponding to the zebrafish (Danio rerio) sacs gene was initially defined by direct
conversion of the segment of the fugu genome containing the sacs gene into the zebrafish sacs genomicsequence in the 
whole-genome Zebrafish Mar. 2006 assembly using the“Convert” tool. Zebrafish sacscovered a region of chromosome 
15 between position 20,067,250 and position 20,109,523 (Zebrafish Oct. 2005, chr15:20,067,250-20,109,523; size 
42,274 bp). Within this region, onlythe coding exons fromthe 2nd tothe 9th could bedetected. Conversion wasalso 
performed in the whole-genome Zebrafish Jun. 2007.In this assembly, zebrafish sacs covered aregionof chromosome 
15 between position 10,264,995 and position 10,293,271 (Zebrafish Oct. 2005, chr15:10,264,995-10,293,271; size 
28,277 bp). In this region, onlythe coding exons fromthe 3rd to the 9th could be detected. Therefore,itwas obvious 
that the region of zebrafish chromosome 15 including thesacs gene is not welldefined insuch assemblies and that such 
approach is not suitable of our purposes. Thus, the nucleotide sequencecorresponding to the zebrafish sacs gene was 
searched back on genomicclones by using BLASTN search and thehuman SACS protein as query sequenceand found
on the zebrafish genomic clone CH73-346G24 in linkagegroup 15 (GenBank acc. no.FP016239.4). On clone CH73-
346G24, zebrafish sacs coding exons from the 1st to the 9th encompassed a region between position 35,232 (the 
position of the last coding codon) and position 83,318 (the position of the putative starting codon), as assessed by 
GENSCAN, GenomeScan and by direct comparative analysis to the other fish sacs genes using MLAGAN. Alternative
starting codonscould not be excluded. CloneCH73-346G24 was used as reference sequence for primer annotation (see 
Supp. Fig. S1). Details on zebrafish sacs gene organization are reported inSupp. Fig.S1A and Supp. Table S1. Based 
on the genomic analysis detailed above, conceptual translation of human, orangutan, dog, horse, mouse, rat, chicken, 
zebra finch, anole lizard, fugu, tetraodon, stickleback, medaka and zebrafish coding regions was directly obtained and 
the deducedprotein sequences used for further analyses. 
 Romano et al., Human Mutation  22 
 
 
 
 
Supp. Figure S3.Conservation ofsacsin architecture along the vertebrates scale. The putative fully 
conserveddomains ofhuman, orangutan, dog, horse, mouse, rat,chicken, zebrafinch, anolelizard, 
zebrafish, stickleback, medaka, fugu and tetraodon sacsins are drawn. Repeated domains in the 
Sacsin Internal RePeaTs (SIRPTs) detected by using the Prospero/SIM/LALNVIEW-based strategy: 
sr1, sub-repeats 1; sr2, sub-repeat 2; sr3, sub-repeat 3; srX, sub-repeat X. Putative domains detected
by using SMART 6 and/or ScanProsite: Ubiquitin-like, HATPase_c, DnaJ, HEPN. For sake of 
clarity, the putative sacsin XPCB domain is also shown. Domains were drawn using the 
MyDomains image creator. Please note that the chicken andanolesacsins are depicted as lacking 
the extreme N-terminus because their respective exons one could not be identified in the databases. 
 Romano et al., Human Mutation  23 
 
human SIRPT1-sr1           ---LKGGGRFGQTTPPLVDFLKDILRRYPEGGQILKELIQNAEDAGATEVKFLYDETQYG--TETLWSKDMAPYQGPALYVYNNAVFTPEDWHGIQEIARSRKKDDPLKVGRFGIGFNSVYHITDVPCIFSG-DQIGMLDPHQTLFGPHE----- 226
orangutan SIRPT1-sr1       ---LKGGGRFGQTTPPLVDFLKDILRRYPEGGQILKELIQNAEDAGATEVKFLYDETQYG--TETLWSKDMAPYQGPALYVYNNAVFTPEDWHGIQEIARSRKKDDPLKVGRFGIGFNSVYHITDVPCIFSG-DQIGMLDPHQTLFGPHE----- 226
dog SIRPT-sr1               ---LKGGGRFGQTTPPLVDFLKDILRRYPEGGQILKELIQNAEDAGATEVKFLYDETQYG--TETLWSKDMAQYQGPALYVYNNAVFTPEDWHGIQEIARSRKKDDPLKVGRFGIGFNSVYHITDVPCIFSG-DQIGMLDPHQTLFGPHE----- 226
horse SIRPT1-sr1           ---LKGGGRFGQTTPPLVDFLKDILRRYPEGGQILKELIQNAEDAGATEVKFLYDETQYG--TETLWSKDMAQYQGSALYVYNNAVFTPEDWHGIQEIARSRKKDDPLKVGRFGIGFNSVYHITDVPCIFSG-DQIGMLDPHQTLFGPHE----- 226
mouse SIRPT1-sr1           ---LKGGGRFGQTTPPLVDFLKDILRRYPEGGQILKELIQNAEDAGATEVKFLYDETQYG--TETLWSKDMAQYQGSALYVYNNAVFTPEDWHGIQEIARSRKKDDPLKVGRFGIGFNSVYHITDVPCIFSG-DQIGMLDPHQTLFGPHE----- 226
rat SIRPT1-sr1              ---LKGGGRFGQTTPPLVDFLKDILRRYPEGGQILKELIQNAEDAGATEVKFLYDETQYG--TETLWSKDMAQYQGSALYVYNNAVFTPEDWHGIQEIARSRKKDDPLKVGRFGIGFNSVYHITDVPCIFSG-DQIGMLDPHQTLFGPHE----- 225
zebrafinch SIRPT1-sr1      ---LKGGGRFGQTTPPLVDFLKDILRRYPEGGQILKELIQNAEDAGATEVRFLYDETQYG--TETLWSKDMAQYQGPAFYAYNDAVFTPEDWHGIQEIARSRKKDDPLKVGRFGIGFNSVYHITDVPSIFSG-DQIGMLDPHQTLFGPHE----- 226
chicken SIRPT1-sr1          ---LKGGGRFGQTTPPLVDFLKDILRRYPEGGQILKELIQNAEDAGATEVRFLYDETQYG--TETLWSKDMAQYQGPAFYAYNDAIFTPEDWHGIQEIARSRKKDDPLKVGRFGIGFNSVYHITDVPSIFSG-DQIGMLDPHQTLFGPHE----- 220
anole SIRPT1-sr1           ---LKGGGRFGQTTPPLVDFLKDILRRYPEGGQILKELIQNAEDAGATEVRFLYDETQYG--NESLWSKDMAQYQGSALYVYNNAIFTPEDWHGIQEIARSRKKDDPLKVGRFGIGFNSVYHITDVPSIFSG-DQIGMLDPHQTLFGPHE----- 220
fugu SIRPT1-sr1            ---LKGGGRFGQTTPPLVEFLKDILRRYPEGGQILKELIQNAEDAGATEVKFLFDETEYG--VESLWSPDMEQHQGTALYAYNDAVFTVEDWNGIQEIARSRKRDDPLKVGRFGIGFNSVYHVTDVPSIFSG-DQIAMLDPHQTLFGVHE----- 228
tetraodon SIRPT1-sr1       ---LRGGGRFGQTTPPLVEFLKDILRRYPEGGQILKELIQNAEDAGATEVKFMYDETEHG--VESLWSPDLEQHQGTALYAYNDAVFTLEDWSGIQEIARSRKRDDPLKVGRFGIGFNSVYHVTDVPSIFSG-DQIAMLDPHQTLFGPHE----- 228
stickleback SIRPT1-sr1      ---LKGGGRFGQTTPPLVDFLKDILRRYPEGGQILKELIQNAEDAGATEVKFMYDETEYG--VESLWSPDMAQYQGTALYVYNDAVFTEEDWNGIQEIARSRKREDPLKVGRFGIGFNSVYHITDAPSIFSG-DQIAMLDPHQTLFGVHE----- 228
medaka SIRPT1-sr1          ---LKGGGRFGQTTPPLVEFLKDILRRYPEGGQILKELIQNAEDAGATEVRFMYDETEYG--VESLWSPDMAQHQGAAMYVYNNAVFTGEDWNGIQEIARSRKRDDPLKVGRFGIGFNSVYHITDVPSIFSG-NQIAMLDPHQTLFGVNE----- 228
zebrafish SIRPT1-sr1       ---PRGGGRFGQTTPPLVDFLKDILRRYPEGGQILKELIQNAEDAGATEVKFLYDETEYG--VESLWSHDMAQYQGTALYVYNDAVFTTEDWNGIQEIARSRKREDPLKVGRFGIGFNSVYHITDVPSIFSG-DQIAMLDPHQMLFGVHE----- 228
human SIRPT2-sr1           INPENMGFEQSGQREPLTVRIKNILEEYPSVSDIFKELLQNADDANATECSFLIDMRRNMDIRENLLDPGMAACHGPALWSFNNSQFSDSDFVNITRLGESLKRGEVDKVGKFGLGFNSVYHITDIPIIMSR-EFMIMFDPNINHISKHIKDKSN1597
orangutan SIRPT2-sr1       INPENMGFEQSGQREPLTVRIKNILEEYPSVSDIFKELLQNADDANATECSFLIDMRRNMDIRENLLDPGMAACHGPALWSFNNSQFSDSDFVNITRLGESLKRGEVDKVGKFGLGFNSVYHITDIPIIMSR-EFMIMFDPNINHISKHIKDKSN 1597
dog SIRPT2-sr1              INPENMGFEQSGQREPLTVRIKNILEEYPSVSDIFKELLQNADDANATECSFMIDMRRNMDIRENLLDPGMAACHGPALWSFNNSQFSDSDFVNITRLGESLKREEVDKVGKFGLGFNSVYHITDIPIIMSR-EFMIMFDPNINHISKHIKDKSN 1595
horse SIRPT2-sr1           INPENMGFEQSGQREPLTVRIKNILEEYPSVSDIFKELLQNADDANATECSFMIDMRRNMDIRENLLDPGMAACHGPALWSFNNSEFSDSDFVNITRLGESLKRAEVDKVGKFGLGFNSVYHITDIPIIMSR-EFMIMFDPNINHISKHIKDKSN 1594
mouse SIRPT2-sr1           INPENMGFEQSGQREPLTVRIKNILEEYPSVSDIFKELLQNADDANATECSFMIDMRRNMDIRENLLDPGMAACHGPALWSFNNSEFSDSDFLNITRLGESLKRGEVDKVGKFGLGFNSVYHITDIPIIMSR-EFMIMFDPNINHISKHIKDRSN 1599
rat SIRPT2-sr1              INPENMGFEQSGQREPLTVRIKNILEEYPSVSDIFKELLQNADDANATECSFMIDMRRNMDIRENLLDPGMAACHGPALWSFNNSEFSDSDFINITRLGESLKRGEVDKVGKFGLGFNSVYHITDIPIIMSR-EFMIMFDPNINHISKHIKDRSN 1598
zebrafinch SIRPT2-sr1      INPENMGFEQSGQREPLTVRIKNILEEYPSISDIFKELLQNADDANATECNFLIDMRRNMDIRENLLDPGMAACHGPALWSFNNSEFSDSDFLNITRLGESLKRSEVDKVGKFGLGFNSVYHITDVPIILSR-EFMIMFDPNVNHISKHIRDKSN 1594
chicken SIRPT2-sr1          INPENMGFEQSGQREPLTVRIKNILEEYPSISDIFKELLQNADDANASECNFLIDMRRNMDIRENLLDPGMAACHGPALWSFNNSEFSDSDFLNITRLGESLKRSEVDKVGKFGLGFNSVYHITDVPIILSR-EFMIMFDPNVNHIGKHIRDKSN 1589
anole SIRPT2-sr1           INPENMGFEQSGQREPLTVRIKNILEEYPSVSDIFKELLQNADDANATDCNFLIDMRRNNDIRENLLDPGMAASHGPALWSFNNSEFSDNDFLNITRLGESLKRAEVDKVGKFGLGFNSVYHITDIPIIMSR-EFMIMFDPNINHLSKHIRDKSN 1589
fugu SIRPT2-sr1            VNPENLGFEQSGQREPLTVRIKNILEEYPSVADIFKELLQNADDASATECNFLIDMRKNNEIRENLLDPGMIVCHGPSLWSFNNAVFSDTDFLNITRLGGSVKRSEADKVGKFGLGFNSVYHITDIPIIMSR-EFMIIFDPNINHIRKHIRDRSN 1598
tetraodon SIRPT2-sr1       VNPENLGFEQSGQREPLTVRIKNILEEYPSVADIFKELLQNADDASATECNFLIDMRKNNDIRENLLDPGMIACHGPSLWSFNNAVFSDTDFLNITRLGGSVKRSEADKVGKFGLGFNSVYHITDIPIIMSR-EFMIIFDPNINHISKHIRDRSN 1595
stickleback SIRPT2-sr1      INPENLGFEQSGQREPLTVRIKNILEEYPSVADIFKELLQNADDASATECSFLIDMRKNTNIRENLLDPGMIVCHGPSLWSFNSSVFSDADFLNITRLGGSVKRCEADKVGKFGLGFNSVYHITDIPIIMSR-EFMIMFDPNINHISKHIRDSSN 1598
medaka SIRPT2-sr1          INPENLGFEQSGQQEPLTVRIKNILEEYPSVADIFKELLQNADDASATECSFLIDMRKNLDIRENLLDPGMIVCHGPSLWSFNNAVFTDTDFLNITRLGGSIKRCEADKVGKFGLGFNSVYHITDIPIIMSR-EFMIMFDPNINHISKHIRDRSN 1598
zebrafish SIRPT2-sr1       INPENLGFEQSGQREPLTVRIKNILEEYPSVADIFKELLQNADDANATECSFLIDMRKNLEIRENLLDPGMIICHGPALWSFNNSVFSDTDFLNITRLGGSMKRCEADKVGKFGLGFNSVYHVTDIPIIMSR-EFMIMFDPNINHIGKHIRDKSN 1598
human SIRPT3-sr1           NVCFTTLGTEFGQKEKLTSRIKSILNAYPSEKEMLKELLQNADDAKATEICFVFDPRQHP--VDRIFDDKWAPLQGPALCVYNNQPFTEDDVRGIQNLGKGTKEGNPYKTGQYGIGFNSVYHITDCPSFISGNDILCIFDPHARYAPGAT-----2659
orangutan SIRPT3-sr1       NVCFTTLGTEFGQKEKLTSRIKSILNAYPSEKEMLKELLQNADDAKATEICFVFDPRQHP--VDRIFDDKWAPLQGPALCVYNNQPFTEDDVRGIQNLGKGTKEGNPYKTGQYGIGFNSVYHITDCPSFISGNDILCIFDPHARYAPGAT-----2659
dog SIRPT3-sr1              NICFTTLGTEFGQKEKLTSRIKSILNAYPSEKEMLKELLQNADDAKATEICFVFDPRQHP--VDRIFDDKWAPLQGPALCVYNNQPFTEDDVRGIQNLGKGTKEGNPCKTGQYGIGFNSVYHITDCPSFISGNDILCIFDPHARYAPGAT-----2657
horse SIRPT3-sr1           NICFTTLGTEFGQKEKLTSRIKSILNAYPSEKEMLKELLQNADDAKATEICFVFDPRQHP--VDRIFDDKWAPLQGPALCVYNNQPFTEDDVRGIQNLGKGTKEGNPCKTGQYGIGFNSVYHITDCPSFISGNDILCIFDPHARYAPGAT-----2656
mouse SIRPT3-sr1           NICFTALGTEFGQKEKLTSRIKSILNAYPSEKEMLKELLQNADDAKATEICFVFDPRQHP--VDRIFDDKWAPLQGPALCVYNNQPFTEDDVRGIQNLGKGTKEGNPCKTGQYGIGFNSVYHITDCPSFISGNDILCIFDPHARYAPGAT-----2661
rat SIRPT3-sr1              NICFTAPGTEFGQKEKLTSRIKSILNAYPSEKEMLKELLQNADDAKATEICFVFDPRQHP--VDRIFDDKWAPLQGPALCVYNNQPFTEDDVRGIQNLGKGTKEGNPCKTGQYGIGFNSVYHITDCPSFISGNDILCIFDPHARYAPGAT-----2660
zebrafinch SIRPT3-sr1      NICFTTLGTEFGQKEKLTSRIKSILNAYPSEKEMLKELLQNADDAKATEICFVFDPRQHP--ADRIFDEKWAPLQGPALCVYNNQPFTEDDIRGIQNLGKGTKVGNPCKTGQYGIGFNSVYHITDCPSFLSGNDILCIFDPHARYAPGST-----2658
chicken SIRPT3-sr1          NICFTTLGTEFGQKEKLTSRIKSILNAYPSEKEMLKELLQNADDAKATEICFVFDPRQHP--ADRIFDEKWAPLQGPALCVYNNQPFTEDDIRGIQNLGKGTKVGNPCKTGQYGIGFNSVYHITDCPSFISGNDILCIFDPHARYAPGAT-----2653
anole SIRPT3-sr1           NICFTTLGTEFGQKEKLTGRIKSILNAYPSEKEMLKELLQNADDAKATEICFVFDPRQHS--TDRIFDDKWAPLQGPALCVYNNQPFTEDDIRGIQNLGKGTKEGNPCKTGQYGIGFNSVYHLTDCPSFVSGNDILCIFDPHARYAPGAT-----2652
fugu SIRPT3-sr1            NICFTPPGSEFGQKEKLTSRIKSILSAYPSEKEMLKELLQNADDAKATEIFFIYDPRTHP--TDRVFDDKWIPMQGPALCVYNNQPFTEDDVRGIQNLGRGTKEANPGKTGQYGIGFNSVYYITDCPSFISNSDILCIFDPHAQYAPGAT-----2661
tetraodon SIRPT3-sr1       NICFTPPGSEFGQKETLTSRIKSILSAYPSEKEMLKELLQNADDAKATEIYFIYDPRTHP--TDRVFDDKWIPMQGPALCVYNNQPFTEDDVRGIQNLGRGTKEANPGKTGQYGIGFNSVYHITDCPSFISNNDILCIFDPHAQYAPGAT-----2658
stickleback SIRPT3-sr1      NVCFTTLGTEFGQKEKLTSRIKSILNAYPSEKEMLKELLQNADDAKATEIYFVFDPRTHP--TDRIFDDKWIPMQGPALCVYNNQPFTEDDVRGIQNLGRGTKEANPGKTGQYGIGFNSVYHITDCPSFISNNDILCIFDPHAQYSPGAT-----2661
medaka SIRPT3-sr1          NVCFTTLGSEFGQKEKLTSRIKSILKAYPSEKEMLKELLQNADDAKATEIFFVFDSRTHP--TDRIFDDKWVPMQGPALCVYNNQPFTEDDVRGIQNLGRGTKEANPGKTGQYGIGFNSVYHITDCPSFVSNNDILCIFDPHAQYAPGAT-----2661
zebrafish SIRPT3-sr1       NICFTTLGSEFGQKEKLTSRIKSILNAYPSEKEMLKELLQNADDAKATEIYFVFDPRTHS--TDRIFDDKWTPLQGPSLCVYNNQPFTEDDIRGIQNLGRGTKEANPGKTGQYGIGFNSVYHITDCPSFISNNDILCIFDPHARYAPGAT-----2661
                                           *.  :*.**  **.  :::***:***:** *::  *: *        : : .      :*.::  :*.  *:  *  .* .:. . *  :  *.*::*:******::** * :.*  : : ::**:             
                                                                         SV                                R    T     Y                          S     K       P        R   R 
 
                 (continue)
 Romano et al., Human Mutation  24 
 
human SIRPT1-sr1           SGQCWNLKDDSKEISELSDQFAPFVGIFGSTKETFING--NFPGTFFRFPLR----LQPSQLSSNLYNKQKVLELFESFRADADTVLLFLKSVQDVSLYVREADG-------------------------------TEKLVFRVTSSESK  339
orangutan SIRPT1-sr1       SGQCWNLKDDSKEISELSDQFAPFVGIFGSTKETFING--NFPGTFFRFPLR----LQPSQLSSNLYNKQKVLELFESFRADADTVLLFLKSVQDVSLYVREGDG-------------------------------TEKLVFRVTSSESK  339
dog SIRPT1-sr1              SGQCWNLKDDSKEISELSDQFAPFIGIFGSTKETFVNA--NFPGTFFRFPLR----LQPSQLSSNLYNKQKVLELFDSFRADADTVLLFLKSVQDVSLHVREADG-------------------------------TEKLVFRVTASENK  339
horse SIRPT1-sr1           SGQCWNLKDDSKEISELSDQFAPFIGIFGSTKEMFVNG--NFPGTFFRFPLR----LQPSQLSSNLYNKQKVLELFESFRADADTVLLFLKSVQDVSLHVREADG-------------------------------TEKLMFRVTASEST  339
mouse SIRPT1-sr1           SGQCWNLKDDIKEINELPDQFAPFIGVFGSTKETFTNG--SFPGTFFRFPLR----LQPSQLSSNLYTKQKVLELFDSFRADADTVLLFLKSVQAVSLHVREADG-------------------------------TEKLVFRVTASENK  339
rat SIRPT1-sr1              SGQCWNLKDDIKEINELPDQFAPFIGVFGSTKETFTNG--SFPGTFFRFPLR----LQPSQLSSNLYTKQKVLELFDSFRADADTVLLFLKSVQAVSLHVREADG-------------------------------TEKLVFRVTASENK  338
zebrafinch SIPRT1-sr1      SGQCWNLKEDSKEINELTDQFAPFIGVFGSTKETFKNG--NFPGTFFRFPLR----LQPSQLSSNVYDKQKVLELFESFRTDADTVLLFLKSVQDVSLHVREADG-------------------------------TERLVFRVTASENK  339
chicken SIRPT1-sr1          SGQCWNLKEDSKEINELTDQFAPFIGVFGSTKETFKNG--NFPGTFFRFPLR----LQPSQLSSNVYDKQKVLELFESFRADADTVLLFLKSVQDVSLHVREADG-------------------------------TEKLIFRVTASENK  333
anole SIRPT1-sr1           SGQCWNLKDDFKEMNELTDQFAPFIGVFGSTKETFQNG--HFPGTFFRFPLR----EQPSQLSSNIYNKEKVLELFDSFRADADTVLLFLKSVQDVSLHVREADG-------------------------------TERLIFRVTASENK  333
fugu SIRPT1-sr1             SGQCWNMKTDIKEITELSDQFAPYFGIFGILEKNIKEA--NFPGTLFRFPLR----LKPSQLSSNIYNKEKVLELFESFKTDADTVLLFLKSVNKISLHVRESDG-------------------------------TERMLFQVTSAGNA  341
tetraodon SIRPT1-sr1       SGQCWNLKTDTKEIAELSDQFAPYFGIFGISEKHMKDA--SFPGTLFRFPLR----LRPSQLSSNVYNKEKVLELFESFKADADTVLLFLKSVNRISLHVRESDG-------------------------------TERMLFQVTASGNA  341
stickleback SIRPT1-sr1      SGQCWNLKTDMKEITELADQFTPYFGIFGSSEKTVKDG--SFPGTLFRFPLR----LKPSQLSGNIYNKEKVLELFESFKADADTVLLFLKSVQKISLHVRECDG-------------------------------TERMLFQVTATENT  341
medaka SIRPT1-sr1          SGQCWNLSTDRKEITELADQFSPYMGMFGISEKTIKDG--SFLGTLFRFPLR----MKPSQLSGNIYNKEKVLELFESFKADANTVLLFLKSVQKISLHVREPDG-------------------------------TERMLFQATATENP  341
zebrafish SIRPT1-sr1       SGQCWNLKSDIKEITELSDQFSPYFGLLGSSEKTIKDG--NFPGTLFRFPLR----MKPSQLSNNIYNKEKVLELFESFKVDADTVLLFLKSVQKVSLHIRESDG-------------------------------TERMLFQVTASDSQ  341
human SIRPT2-sr1           PGIKINWSKQQKRLRKFPNQFKPFIDVFGCQLPLTVEAPYSYNGTLFRLSFRTQQEAKVSEVSSTCYNTADIYSLVDEFSLCGHRLIIFTQSVKSMYLKYLKIEETNPSLAQDTVIIKKKSCSSKALNTPVLSVLKEAAKLMKTCSSSNK 1747
orangutan SIRPT2-sr1       PGIKINWSKQQKRLRKFPNQFKPFIDVFGCQLPLTVEAPYSYNGTLFRLSFRTQQEAKVSEVSSTCYNTADIYSLVDEFSLCGHRLIIFTQSVKSMYLKYLKIEETNPSLAQDTVIIKKKSCSSKALNTPVLSVLKEAAKLMKTCSSSNK 1747
dog SIRPT2-sr1              PGIKINWSKQQKRLRKFPNQFKPFIDVFGCQLPLTVEAPYSYSGTLFRLSFRTQQEAKVSEVSSTCYNTADIYSLVDEFSLCGHRLIIFTQSVTSMYLKYLKIEETNPSLAQDTVIIKKKPCPSKALSAPVLSVLKEAARLMKTCSSSNK 1745
horse SIRPT2-sr1           PGIKINWSKQQKRLRKFPNQFKPFINVFGCQLPLTVEAPYSYNGTIFRLSFRTQQEAKVSEVSSTCYNTADIYSLVDEFSLCGHRLIIFTQSVTSMYLKYLKIEEANPSLAQDTVIIKKKSCSSKALHAPVLSVLQEAAKLMKTCSSSNK 1744
mouse SIRPT2-sr1           PGIKINWSKQQKRLRKFPNQFKPFIDVFGCQLPLAVEAPYSYNGTLFRLSFRTQQEAKVSEVSSTCYNTADIYSLVDEFSLCGHRLIIFTQSVNSMYLKYLKIEETNPSLAQDTIIIKKKVCPSKALNAPVLSVLKEAAKLMKTCSSSNK 1749
rat SIRPT2-sr1              PGIKINWSKQQKRLRKFPNQFKPFIDVFGCQLPLAVEAPYSYNGTLFRLSFRTQQEAKVSEVSSTCYNTADIYSLVDEFSLCGHRLIIFTQSVNSMYLKYLKIEETNPTLAQDTIIIKKKACPSKALNAPVLSVLKEAAKLMKTCSSSNK 1748
zebrafinch SIRPT2-sr1      PGIKINWSKQQKRLRKFPNQFKPFIGVFGCQLPLTVESPYSYKGTLFRLSFRTQQEAKVSEVSSASYNTADIYSLVDEFSICGHRLIIFAQSVNSMVLKYLKIEADDPGVAQDVVTIRKNLCSSKALTAPNVSVLKEAAKLMKVCSSSTK 1744
chicken SIRPT2-sr1          PGIKINWSKQQKRLRKFPNQFKPFIGVFGCQLPLTVESPYSYKGTLFRLSFRTQQEAKVSEVSNTCYNTADIYSLVDEFSICGHRLIIFAQSVNSMVLKYLKIEAEDPGAAQDVVTIKKRVCSSKALTGPNVSVLKEAAKLMKVCSSSNK 1739
anole SIRPT2-sr1           PGIKINWSKQQKRLRKFPNQFKPFIGVFGCQLPLTMEAPYSYKGTLFRLSFRTQQEAKVSEVSSTSYNTADIYSLVDEFSICGHRLIIFTQCVNSMVLSYLKTEETNPDAAQETVTIKKNLCVSKAITTPVTSILKEAAKVMKTCSSSTK 1739 
fugu SIRPT2-sr1            PGIKINWSKQQKRLRKFPNQFKPFINVFGCELPLAQDSPYKYNGTLFRLPFRTEQEASQSEISSLYYNTTDIYSLVDEFSICGHRFILFTQHVGCMLLKYLKYEEPDPVAAQDVVSINKSVWSSKASYGP-LSILKAAAKVMKKVASTN- 1746
tetraodon SIRPT2-sr1       PGIKINWSKQQKRLRKFPNQFKPFINVFGCQLPLAQDSPYKFNGTLFRLPFRTEQEASQSEISSLYYNTTDIYSLVDEFSICGHRFILFTQHVGGMVLKYLKYEDPDPAAAQDVVTINKSVWSSKASYGP-LSILKAAAKVMKKVASTN- 1743
stickleback SIRPT2-sr1      PGIKINWSKQQKRLRKFPNQFKPFINVFNCQLPLAEDSPYKYNGTLFRLPFRTEQEASASEISSLYYNTTDIYSLVDEFSICGHRFILFTQHVGSMVLKYLKYEEPNPAGAQDVVTINKSVWSSKSSYGP-LSILKSAAKVMKKVASTN- 1746
medaka SIRPT2-sr1          PGIKINWSKQQKRLRKFPNQFKPFINVFNCQLPLAQDSPYKFNGTLFRLPFRTEQEAAVSEISSLYYNTTDIYSLVDEFSICGHRFILFTQHVGCMILKYLKYEEPNPAGAQDVVTINKSVWSSKASYGP-LSILKSAAKLMKKVASTN- 1746
zebrafish SIRPT2-sr1       PGIKINWSKQQKRLRKFPNQFRPFINVFNCQLPLSLEAPYKYDGTLFRLPFRTEQEASASEISGIYYNTTDIYSLVDEFSICGHRLILFTQHVGTMVLKYLKCEEPNPAAAQDVVTINKSVWSSKAAYGP-LSILKSAAKVMKKVAATS- 1746
human SIRPT3-sr1           --SISPGRMFRDLDADFRTQFSDVLDLYLGTHFKLDNC------TMFRFPLRNAEMAKVSEISSVPASDRMVQNLLDKLRSDGAELLMFLNHMEKISICEIDKST---------------------------------GALNVLYSVKGK 2768
orangutan SIRPT3-sr1       --SISPGRMFRDLDADFRTQFSDVLDLYLGTHFKLDNC------TMFRFPLRNAEMAKVSEISSVPASDRMVQNLLDKLRSDGAELLMFLNHMEKISICEIDKST---------------------------------GALNVLYSVKGK 2768
dog SIRPT3-sr1              --SVSPGRMFRDLDADFRTQFSDVLDLYLGTHFKLDNC------TMFRFPLRNAEMAKVSEISSVPSSDRMVQNLLDKLRSDGAELLMFLNHMEKISICEIDKGT---------------------------------GALNVLYSVKGK 2766
horse SIRPT3-sr1           --SISPGRMFRDLDADFRTQFSDVLDLYLGSHFKLDNC------TMFRFPLRSAEMAKVSEISSVPSSDRMVQNLLDKLRSDGAELLMFLNHMEKISICEIDKAS---------------------------------GALNVLYSVKGK 2765
mouse SIRPT3-sr1           --SVSPGRMFRDLDADFRTQFSDVLDLYLGNHFKLDNC------TMFRFPLRNAEMAQVSEISSVPSSDRMVQNLLDKLRSDGAELLMFLNHMEKISICEIDKAT---------------------------------GGLNVLYSVKGK 2770
rat SIRPT3-sr1              --SVSPGRMFRDLDADFRTQFSDVLDLYLGNHFKLDNC------TMFRFPLRNAEMAQVSEISSVPSSDRMVQNLLDKLRSDGAELLMFLNHMEKISICEIDKAT---------------------------------GGLNVLYSVKGK 2769
zebrafinch SIRPT3-sr1      --STSPGRMFRDLDADFRTQFSDVLDLYLGNHFKLDNC------TMFRFPLRNGEMAKVSEISSVPCSDRMVQNLLDKLRTDGAELLMFLNHMEKISICEVEKTT---------------------------------GALNVLYSVQGK 2767
chicken SIRPT3-sr1          --STSPGRMFRDLDADFRTQFSDVLDLYLGDHFKLDNC------TMFRFPLRNGEMAKVSEISTVPCSDRMVQNLLDKLRTDGAELLMFLNHMEKISICEIEKTT---------------------------------GALNVLYSVQGK 2762
anole SIRPT3-sr1           --SISPGRMFRDLDADFRTQFSDVLDLYLGDHFKLENC------TMFRFPLRNGEMAKVSEISPVPCSDRMVQNLLDKLRSDGAELLMFLNHMEKISICEIEKAT---------------------------------GTLNVLYSVTGK 2761
fugu SIRPT3-sr1            --SASPGRMFRDLDSDFRSQFSDVLNLYLGAHFKLERS------TMFRFPIRSTEMAKTSEISSLPASDRMVQNLLDKLKIDGAELLMFLNHMEKISICEIDQSS---------------------------------GQPKVIYSVTAR 2770
tetraodon SIRPT3-sr1       --SASPGRMFRDIDSDFRSQFSDVLNLYLGANFKLERS------TMFRFPIRSTEMAKTSEISSVPASDRMVQNLLDKLKSDGAELLMFLNHMEKISICEIDQSS---------------------------------GQPRVIYSVTAR 2767
stickleback SIRPT3-sr1      --STSPGRMFRDLDSDFRSQFSDVLSLYLGVHFKLERS------TMFRFPIRSKGMAKISEISSVPASDRMVQNLLDKLKTDGAELLMFLNHMEKISICEIDSAS---------------------------------GALKVLYSVTAK 2770
medaka SIRPT3-sr1          --STSPGRMFRDLDSDFRSQFSDVLNLYLGDHFKLERS------TMFRFPIRTVEMAKTSEISSVPASDRMVHNLLDKLKTDGAELLMFLNHMEKISICEIDKSS---------------------------------GDLKVLYSVTAK 2770
zebrafish SIRPT3-sr1       --SVSPGRMFRDLDSDFRSQFSDVLNLYLGNHFKLERS------TMFRFPIRNVEMARISEISSAPASDRMVQNFLDKIRMDGAELLMFLNHMEKISICEIENGT---------------------------------GDLKTLYSVTAK 2770
                                       .   .:  **   ..:                 *:**:.:*       *::*        : .:.:.:   .  .::* : :  : :   .                                           :     
                                 K                                         H   C   X X                             F         V  X   R      X     X                         X 
                                                                           C   C     N 
                                                                           Q 
 
Supp. FigureS4. Multiple alignment of the SIRPT1-sr1, SIRPT2-sr1 and SIRPT3-sr1 amino acid sequences of vertebrate sacsin proteins. Sequences (human, orangutan, dog,
horse, mouse, rat, mouse, zebrafinch, chicken, anole, fugu, tetraodon, stickleback, medaka and zebrafish) werealigned by ClustalW2 using default parameters. Then missense 
and nonsense mutations were mapped on the generated alignment. Amino acid changes due to mutations known to be pathogenic are highlighted in red (missense mutations) 
and purple (nonsense mutations) (seeTable 1 for reference). Amino acid changes due to missense mutations not clearly associated with disease are highlighted in yellow (see 
Supp. Table S3 for reference). Amino acid changes that are known to be non-pathogenic are highlighted in green (Supp. Table S3). (upper) Alignment of the N-terminal
regions of SIRPT1-sr1, SIRPT2-sr1 and SIRPT3-sr1 that correspond to HATPase_c domain of sacsins. The following mutations are mapped: p.D168Y, p.T201K, p.W1523R, 
p.R1575P, p.P1583R, p.H1587R, p.A2558V, p.A162T, p.N1489S, p.N2627S. (lower) Alignment of the regions of SIRPT1-sr1, SIRPT2-sr1 and SIRPT3-sr1 located 
immediately downstreamthe HATPase_c domain of sacsins. The following mutations are mapped: p.R272H, p.R272C, p.R276C, p.Q278X, p.L308F, p.R321X, p.R1645Q, 
p.E1653X, p.Q1709X, p.K1715X, p.R2703C, p.Y2763X, p.N232K, p.G325R, p.K2709N, p.I2749V. 
 Romano et al., Human Mutation  25 
 
human SIRPT1-sr2           -GRGISSKLDSLADELKFVPIIGIAMPLSSRDDEAKGATSD--FSGKAFCFLPLPPGEESSTGLPVHISGFFGLTDNRRSIKWRELDQWRDPAALWNEFLVMNVVPKAYATLILDSIKRLEMEKSSDFPLSVDVIYKLWPEASKVKVHWQPVLEPLFSELL  557
orangutan SIRPT1-sr2       -GRGISGKLDSLADELKFVPIIGIAMPLSSRDDEAKGATSD--FSGKAFCFLPLPPGEESSTGLPVHISGFFGLTDNRRSIKWRELDQWRDPAALWNEFLVMNVVPKAYATLILDSIKRLETEKSSDFPLSVDVIYKLWPEASKVKVHWQPVLEPLFSELL  557
dog SIRPT1-sr2              -GRGISGKLDSLADELKFVPIIGIAMSLS-RDDEEKGATAD--FSGKAFCFLPLPPGEESKTGLPVHISGFFGLTDNRRSIKWRELDQWRDPAALWNEFLVMTVVPKAYATLILDSIKRLETERSSDFPLSVDLIYKLWPDVSKVRVHWQPVLEPLFNELF  556
horse SIRPT1-sr2           -GRGVSSALDSLADELKFVPIIGIAMPLSSRDDEEKGATSD--FSGKAFCFLPLPPGEESKTGLPVHISGFFGLTDNRRSIKWRELDQWRDPAALWNEFLVVNVVPKAYATLILDSIKRLETERSSDFPFSVDVIYRLWPDVNKVRVHWQRVLEPLFNELF  557
mouse SIRPT1-sr2           -GRGISSKLDSLADELKFVPIIGLAMPLSGKDEE-NGAISD--FSGKAFCFLPLPPGEESRTGLPVHISGFFGLTDNRRSIKWRELDQWRDPAALWNEYLIVNVVPKTYATLILDSIKRLETEKSSDFPLSVDTIYKLWPEASKVKAHWHPVLGPLFSELF  556
rat SIRPT1-sr2              -GRGISSKLDSLADELKFVPIIGLAMSLSGRDEE-NGATSD--FSGKAFCFLPLPPGEESRTGLPVHISGFFGLTDNRRSIKWRELDQWRDPAALWNQFLIVNVVPKAYATLILDSIKRLETEKSSDFPLSVDAIYKLWPEASKVKAHWHPVLGPLFSELF  555
zebrafinch SIRPT1-sr2      -GRGMCTELDCLADDLKFVPTIGIAMSLA-ANEEENGAVAD--FSGRAFCFLPLPPGEESKTGLPVHVSGFFGLTDNRRSIKWRELDQWRDPAALWNDLLVVNIVPKAYTTLILEAIKRMETEKNSDFPLSPERIYRLWPDENKIRVPWKPIVVPLFKDLL  556
chicken SIRPT1-sr2          -GRGMCTELDCLADDLKFVPTIGIAMPLS-YNEKDKGAVAD--FSGRAFCFLPLPPGEESKTGLPVHVSGFFGLTDNRRSIKWRELDQWRDPAALWNDLLVVNIVPKAYSTLILEAIKRMETEENSDFPLSAERIYGLWPDENKIRVPWKPIVVPLFKELL  550
anole SIRPT1-sr2           -GRGMCSDLDCLADDLKYIPTIGIAMSLS-SDGEGKGAAAE--FSGRAFCFLPLPPGEESKTGLPVHVSGFFGLTDNRRSIKWRELDQWRDPAALWNELLVTNMVPKAYATLILEAIKRMETDENSDFPLSADRIYRLWPQKNKIKVHWESIIEPLLKELF  550
fugu SIRPT1-sr2            -GRGMCAELDSLADDLKFMPTIGIALPLTVINKDDEGATSG--FSGRAFCFLPLPPGEESETGLPVHVSGFFGLTDNRRSIKWREVDQWRDPAALWNELLLITVIPRAYLMLITEYVQRVQTKKDQDFPLTPTGTYGAWPNPNLVKSRWKPILQPLFHELL  559
tetraodon SIPRT1-sr2       -GRGLCAELDALADDLKFTPTIGIALPLAVTGKDEQGATSG--FSGRAFCFLPLPPGEESQTGLPVHVSGFFGLTDNRRSIKWREVDQWRDPAAVWNQLLLVTVIPRAYLVLITEAIQRVQRRKDQDFPLSPMGTYGAWPNPGQVRSRWKPILQPLFQELL  559
stickleback SIRPT1-sr2      -GRGMCPELDSLADVLKFMPTIGIALPLTVVNKGDTGATSG--FSGRAFCFLPLPPGEESETGLPVHLSGFFGLTDNRRSIKWREVDQWRDPAALWNELLIITVIPWAYFTLITEAIRRVQTQQDQDFPLSPAGTYGAWPDPKRVKSRWKPILQPLFHDLL  559
medaka SIRPT1-sr2          -GRGMCAELDSLADNLKFMPIIGIALPLAANNQEDKGAASG--FSGRAFCFLPLPPGEESETGLPVHVSGFFGLTDNRRSIKWREVDQWRDLAALWNELLIVIVIPRAYFTLIIDAIKRVQTQKDQDFPLSPAGTYRAWPDPKQVKSRWMPILQPLFQELL  559
zebrafish SIRPT1-sr2       -GRGMCGELDSLADDLKFIPTIGIALPLTLID-EDKGATSS--FSGRAFCFLPLPLGEESMTGLPVHVSGFFGLTDNRRSIKWREVDQWRDPAALWNELLIVTVIPRAYFTLIMETIQRIQTKKDQDFPLSPRGIYGAWPDPNRIRPRWKPILEPLLNDLL  558
human SIRPT2-sr2           TGEALKFSLSESGRRLGLVPCGAVGVQLSEIQDQKWTVKP---HIGEVFCYLPLR----IKTGLPVHINGCFAVTSNRKEIWK------TDTKGRWNTTFMRHVIVKAYLQVLSVLRDLATSGELMDYTY-----YAVWPDPDLVHDDFSVICQGFYEDIA 1968
orangutan SIRPT2-sr2       TGEALKFSLSESGRRLGLVPCGAVGVQLSEIQDQKWTVKP---HIGEVFCYLPLR----IKTGLPVHINGCFAVTSNRKEIWK------TDTKGRWNTTFMRHVIVKAYLQALSVLRDLATSGELMDYTY-----YAVWPDPDLVHDDFSVICQGFYEDIA 1968
dog SIRPT2-sr2              TGEALKFSLNENGRRLGLVPCGAVGVLLSEIQDQKWAVKP---HVGEVFCYLPLR----IKTGLPVHINGCFAVTSNRKEIWK------TDTKGRWNTTFMRHVIVKAYLEALSVLRDLATNGELMDYTY-----YSVWPDPELVHDDFSVICQGFYEDIA 1966
horse SIRPT2-sr2           TGEALKFSLSESGRRLGLVPCGAVGVLLSEIQDQKWAVKP---HVGEVFCYLPLR----IKTGLPVHINGCFAVTSNRKEIWK------TDTKGRWNTTFMRHVVVKAYLEALSVLRDLATSGELVDYTY-----YAVWPDPDSVHDDFSVICQGFYEDIA 1965
mouse SIRPT2-sr2           TGEALKFSLNESGRRLGLVPCGAVGVLLHETQEQKWTVKP---HIGEVFCYLPLR----IKTGLPIHINGCFAVTSNRKEIWK------TDTKGRWNTTFMRHVIVKAYLQALSVLRDLAIGGELTDYTY-----YAVWPDPDLVHDDFSVICKGFYEDIA 1970
rat SIRPT2-sr2              TGEALKFSLNESGRRLGLVPCGAVGVLLHETQEQKWTVKP---HIGEVFCYLPLR----IKTGLPIHINGCFAVTSNRKEIWK------TDTKGRWNTTFMRHVIVKAYLQALSVLRDLAISGELIDYTY-----YAVWPDPDVVHDDFSVICQGFYEDIA 1969
zebrafinch SIRPT2-sr2      VGDALKFSLHESGRRLGLVPCGGVGVLLSETQDQKWIVKPNCNNIGEVFCYLPLR----IKTGLPLHINGCFAVTSNRKEIWK------TDTKGRWNTVFMRHVIVKAYIEALCVLRDMAINGELVDYSY-----CAVWPDPDSVHDDFSVICQGFYEDIA 1968
chicken SIRPT2-sr2          TGDALKFSLHESGRRLGLVPCGGVAVLLTETQDQKWIVKPNCNNIGEVFCYLPLR----IKTGLPLHINGCFAVTSNRKEIWK------TDTKGRWNTVFMRHVIVKAYIEALCVLRDMAISGELVDYSY-----CAVWPDPDSVHDDFSVICQGFYEDIA 1963
anole SIRPT2-sr2          TGEALKFSLQESGRRLGLVPCGSVGVILSEKQDGKWTVKPNCSNLGEVFCYLPLR----IKTGLPVHINGSFAVTSNRKEIWK------TDTKGRWNTVFMRHVIVKAYLEALVVLRDMAVCGELEDYCY-----CAVWPDPDLVHDDFSVICQGFYEEIA 1962
fugu SIRPT2-sr2            ANEALKFSLSDSGKRLGLVPCGGVAVLLSEEENHKWTVKMNATPTGEVFCYLPLR----IKTGLPVHINGCFAVTSNRKEIWK------TDTKGQWNSVFMRHVIVQAYLAALAMLRSMAENGELLDYSY-----YAVWPDPSQVHDDFALISQGVYQEIV 1971
tetraodon SIRPT2-sr2       ANEALKFSLSDSGKRLGLVPCGGVAVLLSEEENHKWTVKTNATPSGEVFCYLPLR----IKTGLPVHINGCFAVTSNRKEIWK------TDTKGQWNSVFMRHVIVQAYLAALAMLRSMAENGELLDYTY-----YAAWPDPSQVHDDFALISQGVYQEIA 1968
stickleback SIRPT2-sr2      VTEALKFSLSDSGKRLGLVPCGGVAVLLSEEENRKWTVKTNATPIGEVFCYLPLR----IKTGLPVHINGCFAVTSNRKEIWK------TDTKGQWNSVFMRHVIVQGYLAALTMLRSMAESGELLDYSY-----YAAWPDPSQVHDDFTLVSQGVYQEIA 1971
medaka SIRPT2-sr2          GSEALKFSLGDSGKRLGLVPCGGVAVLLSEEENRKWTVKTNPNPIGEVFCYLPLR----IKTGLPVHINGCFAVTSNRKEIWK------TDTKGQWNSVFMRHVIVQAYLAALSMLRSMAESGELLEYNY-----YGAWPDPGQVHDDFTLVSQGVYQEIS 1971
zebrafish SIRPT2-sr2       VTEALKFSLNDSGKRLGLVPCGGIAVLLTEEDNRKWTVKTSATPIGEVFCYLPLR----IKTGLPVHINGCFAVTSNRKEIWK------TDTKGQWNSIFMRHVIVQAYLAALNMLRSMAESGELLDYSY-----YAAWPDPGVVHDDFNLICQGVYQEIA 1971
human SIRPT3-sr2           ------FSSMEKVSKSVISAHKNQDITLFPRGGVAACITHNYKKPHRAFCFLPLS----LETGLPFHVNGHFALDSARRNLWRD--DNGVGVRSDWNNSLMTALIAPAYVELLIQLKKRYFPGSD--------------PTLSVLQNTPIHVVKDTLKKFL 2960
orangutan SIRPT3-sr2       ------FSSMEKVSKSVISAHKNQDITLFPRGGVAACITHNYKKPHRAFCFLPLS----LETGLPFHVNGHFALDSARRNLWRD--DNGVGVRSDWNNSLMTALIAPAYVELLIQLKKRYFPGSD--------------PTLSVLQNTPIHVVKDTLKKFL 2960
dog SIRPT3-sr2              ------FSSMEKVSKSVISAHKNQDITLFPRGGVAACITHNYKKPHRAFCFLPLS----LETGLPFHVNGHFALDSARRNLWRD--DNGVGVRSDWNNSLMTALIAPAYVELLIQLKKRYFPGSD--------------PTLSVLQNTPIHVVKDTLKKFL 2968
horse SIRPT3-sr2           ------FSSMEKVSKSVISAHKNQDITLFPRGGVAACITHNYKKPHRAFCFLPLS----LETGLPFHVNGHFALDSARRNLWRD--DNGVGVRSDWNNSLMTALIAPAYVELLIQLKKRYFPGSD--------------PTLSVLQNTPIHVVKDTLKKFL 2957
mouse SIRPT3-sr2           ------FSSMEKVSKSVISAHKNQDITLFPRGGVAACITHNYKKPHRAFCFLPLS----LETGLPFHVNGHFALDSARRNLWRD--DNGVGVRSDWNNSLMTALIAPAYVELLIQLKKRYFPGSD--------------PTLSVLQNTPIHVVKDTLKKFL 2962
rat SIRPT3-sr2              ------FSSMDKVSKSVISAHRNQDITLFPRGGVAACITHNYKKPHRAFCFLPLS----LETGLPFHVNGHFALDSARRNLWRD--DNGVGVRSDWNNSLMTALIAPAYVELLIQLKKRYFPGSD--------------PTLSVLQNTPIHVVKDTLKKFL 2961
zebrafinch SIRPT3-sr2      ------FSAMEKVSKSVVSAHKNEDITLFPRGGVAACITHNYKKPHRAFCFLPLS----LETGLPFHVNGHFALDSARRNLWRD--DNGVGVRSDWNSSLMTALIAPAYVELLIQLKKRYFPGTD--------------PTVSVLQNTPIHAVKDTLKKFL 2959
chicken SIRPT3-sr2          ------FSAMEKVSKSVVSAHKNEDITLFPRGGVAACITHNYKKPHRAFCFLPLS----LETGLPFHVNGHFALDSARRNLWRD--DNGVGVRSDWNNSLMTALIAPAYVELLIQLKKRYFPGTD--------------PTVSVLQNTPVHAVKDTLKKFL 2954
anole SIRPT3-sr2           ------FSSIDKVSKSVISAHKNKDITLFPRGGVAACITHNYKKPHRAFCFLPLS----LETGLPFHVNGHFALDSARRNLWRD--DNGVGVRSDWNNSLMTALIAPAYVELLIQLKKRYFQGTD--------------PTVSVLQNTSMHAVKDTLKKFL 2953
fugu SIRPT3-sr2            ------FPNMENVSKGLVSAHKNEDITLFPRGGVAACVSHNYKKPHRAFCFLPLS----LETGLPFHVNGHFALDSARRNLWRD--DNGVGVRSDWNNNLMTLLIAPACVELLIQLKRRYFPGPD--------------PTMTILQGTPLHMVKDTLRKYL 2962
tetraodon SIRPT3-sr2       ------FPNIENVSKALVSAHKNEDITLFPRGGVAACVSHNYKKPHRAFCFLPLS----LETGLPFHVNGHFALDSARRNLWRD--DNGVGVRSDWNTNLMTLLIAPACVELLIQLKRRYFPGPD--------------PTMTILQGTPLHAVKDTLRKYL 2959
stickleback SIRPT3-sr2      ------FPDIENVSKSVISAHKNEDITLFPRGGVAACVSHNYKKPHRAFCFLPLS----LETGLPFHVNGHFALDSARRNLWRD--DNGVGVRSDWNNNLMTSLIAPAIVELLIQLKRRSFQGPD--------------PTITVLQGTPLHVVKDTLRKYL 2962
medaka SIRPT3-sr2          ------FSDMETVSKSIISAHKNDDITLFPRGGVAACLSHNYKKPHRAFCFLPLS----LETGLPFHVNGHFALDSARRNLWRD--DNGVGVRSDWNNTLMTSLIAPAYVELLIQLKRRYFPGPD--------------PTMTMLQGTPLHAVKDTLRKYL 2962
zebrafish SIRPT3-sr2       ------FSDMERVSKSVISAHKNEDITLFPRGGVAACTSHNYKKTHRAFCFLPLS----LETGLPFHVNGHFALDSARRNLWRD--DNGVGVRSDWNNNLMKVLIAPACVELLIQLKRRLFPGPD--------------PTMTIFQGTPIHVVRDILRKYL 2962
                                               .     : *                  ..**:***       ****.*:.* *.: . *:.:         .  . **  ::  ::       :                          *    .:            .  
                                    G                                             X      I               C                XX              M                          RL                  R 
                                                                                         K               X 
                                                                                         R 
                                                                                         I 
 
Supp. Figure S5. Multiple alignment ofthe SIRPT1-sr2, SIRPT2-sr2and SIRPT3-sr2amino acid sequences ofvertebrate sacsin proteins. Sequences (human, 
orangutan, dog, horse, mouse, rat, mouse, zebrafinch, chicken, anole, fugu,tetraodon,stickleback,medaka, zebrafish) were aligned byClustalW2 using default 
parameters. Then missense and nonsense mutations were mapped on the generated alignment. Amino acid changes due to mutationsknown to be pathogenic are 
highlighted inred (missense mutations) and purple (nonsensemutations) (see Table 1for reference). Amino acid changes due to missense mutations not clearly 
associated with disease are highlighted in yellow (see Supp. Table S3 for reference). Amino acid changes that are known to be non-pathogenic are highlighted in 
green (Supp. Table S3). The following mutations are mapped: p.T458I, p.R474C, p.W492X, p.P536L, p.R1877X, p.T1880I, p.R1907X, p.W1946R, p.R2893X, 
p.L508M, p.S2828G, p.K2958R, p.T458K, p.T458R.
 Romano et al., Human Mutation  26 
 
human SIRPT1-sr3           ALGIFTKPSLSAVLKHFKIVVDWYSSKTFSDEDYYQFQHILLEIYGFMHDHLNEGKDSFRALKFPWVWTGKKFCPLAQAVIKPIHDLDLQPYLHNVPKTMA-KFHQLFKVCGSIEELTSDHISMVIQKIYLKSDQ-DLSEQESKQNLHLMLNIIRWLYSNQIPAS 1374
orangutan SIRPT1-sr3       ALGIFTKPSISAVLKHFKIVVDWYTSKTFSDEDYYQFQHILLEIYGFMHDHLNEGKDSFKALKFPWVWTGKKFCPLAQAVIKPIHDLDLQPYLHNVPKTMA-KFHQLFKVCGSIEELTSDHISMVIQKIYLKSDQ-DLSEQESKQNLHLMLNIIRWLYSNQIPAS 1374
dog SIRPT1-sr3              ALGIFTKPSISAVLKHFKIVVDWYTSKTFSDEDYYQFQHILLEIYGFMHDHLSEGKDAFRALKFPWVWTGKKFCPLAQAVIKPFHDLDLQPYLHSVPKTMA-KFHQLFKVCGSIEELTSDHISMVIQKVYLKSDQ-DLSDQESKQNLHLMLNIIRWLYSNQIPAS 1372
horse SIRPT1-sr3           ALGIVTKPSISAVLKHFKIVVDWYTSKTFSDEDYYQFQHILLEIYGFMHDHLNEGKDAFRALKFPWVWTGKKFCPLSQAVIKPFHDLDLQPYLHSVPKTMA-KFHQLFKVCGSIEELTSDHISMVIQKVYLKSDQ-DLSEQESKQNLHLMLNIIRWLYSNQIPAS 1371
mouse SIRPT1-sr3           ALSIFTKPTINAVLKHFKTVVDWYTSKTFSDEDYYQFQHILLEIYGFMHDHLSEGKDSFKALKFPWVWTGKNFCPLAQAVIKPTHDLDLQPYLYNVPKTMA-KFHQLFKACGSIEELTSDHISMVIQKVYLKSDQ-ELSEEESKQNLHLMLNIMRWLYSNQIPAS 1376
rat SIRPT1-sr3              TLGIFTKPTISAVLKHFKIVVDWYTSKTFSDEDYYQFQHILLEIYGFMHDHLSEGKDSFKALKYPWVWTGKNFCPLAQAVIKPIHDLDLQPYLYNVPKTMA-KFHQLFKACGSIEELTSDHISMVIQKVYLKSDQ-ELSEEESKQNLHLMLNIMRWLYSNQIPAS 1375
zebrafinch SIRPT1-sr3      ALGIPTKPSIKAVLKHFKVVVDWHGSKTFSDEDYYQFQHILLEIYGFMHDHLEEGKEAFKSLKFPWVWTGKTFCSLAQAVIKSVPDLDLQPYLHYVPKTMA-KFHQLFKCCGSIEELTPDHVSMVIQKIYLKSEQ-SLSEQESKQSLHIMLSIIRWLYSNQIPAS 1371 
chicken SIRPT1-sr3          ALGISTKPSIKAVLKHFKVVVDWHSSKTFSDEDYYQFQHILLEIYGFMHDHLEEGKEAFKALKFPWVWTGKTFCSLTQAVIKTVPDLDLQPYLHYVPKTMA-KFHQLFKCCGSIEQLTPDHVSMVIQKIYLKSEQ-SLSEQESKQNLHIMLSIIRWLYSNQIPAS 1366
anole SIRPT1-sr3           ALGISIKPSIKSVLKHFKVVVDWHSSKKFSDEDYYQFQHILLEIYGFMHDHLDEGKEAFKTLKFPWVWTGKTFCSLSQAVIKSVHDLDLQPYLHNVPKTMA-KFHQLFKCCGSIEQLTPDHVSMVIQKIYLRSEQ-PLTEDESKQNLHIMLNIIRWLYRCQIPAN 1366
fugu SIRPT1-sr3            ALKLSLEPQADQVVQHLRAVIDWHKSKAFTTEDWYQFQQILFEIYGFMQTHIQDAKEAMKSLPFDWVWTGKTFSSPGRTVLKPLPDLDLQPYLYSLPKTIR-KFNKLFKSCGSIEEVVPSQVLEVINTIQQRCTG-ELTKDDSKHNILLLLNILRWLHNNQIPVD 1375
tetraodon SIRPT1-sr3       ALKLNVEPQVDQVIQHLKAVIEWHKSQAFTTEDWYQFQQILFEMYGFMQTHLQDAKEAMKSLPFDWVWTGKTFSSPDRTVLKPLPDLDLQPYLYSLPKTIR-KFNKLFKSCGSIEEVDPSQVLEVVNTIQQRCTG-EMTKDDSKHNILLLINILRWLYNNQIPVA 1372
stickleback SIRPT1-sr3      ALKLTTEPQVDQVLQQLKAVNDWHKSQAFTTEDWYQFQQILFEIYGFMQAHLEDAREAMKSLPFDWVWTGKTFSSPGHTALKPLPDLDLQPYLYTLPKTIR-KFHKLFKFCGSVEEVVSSHVFEVISTIKQRCDG-EITKEESKHDILLLVNILRWLNNNQIEVD 1375
medaka SIRPT1-sr3          SLKLNIEPQVDQVLQHLKAVNDWHKSQAFTTEDWYQFQQILFEIYSFMQAHLEDAREAMKSLSFDWVWTGKTFSSPSQTVLKPLADLDLQPYLYSLPKTMR-KFQKLFKFCGSVEEVVPNHVFDVIATIRQRCEE-EMTKEESKHDILLLINILRWLYNTQTPVD 1375
zebrafish SIRPT1-sr3       ALKLSLEPQVDQVLQHLKAVNDWHQSQAFTTEDWYQFQQILCEIYEFMQAHLEDAREALKSLSFDWVWTGKTFASPGCTVLKPIPDLDLQPYLYSLPKTIA-KFNKLFKFCGSIEEVVPSHVFEVVKTIRQRCEE-EMTKQESKRNVLLLINILRWLYSSQIPVD 1375
human SIRPT2-sr3           ------KPTVDLVINQLKEVAKSVDDGITLYQENITNACYKYLHEALMQNEITKMSIIDKLKPFSFILVENAYVDSEKVSFHLN--FEAAPYLYQLPNKYKNNFRELFETVGVRQSCTVEDFALVLESIDQERGTKQITEENFQLCRRIISEGIWSLIREKKQEF 2443
orangutan SIRPT2-sr3       ------KPTVDLVINQLKEVAKSVHDGITLYQENITNACYKYLHEALMQNEITKISIIDKLKPFSFILVENAYVDSEKVSFHLN--FEAAPYLYQLPNKYKNNFRELFESVGVRQSFTVEDFALVLESIDQERGTKQITEENFQLCRRIISEGIWSLIREKKQEF 2443 
dog SIRPT2-sr3              ------KPTVDLVVNQLKEVAKSVDDGVTLYQENITNACYKYLHDAMMQNEMIKISIIEKLKPFSFILVENAYVDSEKVSFHLN--FEAAPYLYQLPNKYKNNFRELFESVGVRQSFTVEDFALVLESIDQEKGTKQITEENFQLCRRIISEGIWSLIREKKQEF 2441
horse SIRPT2-sr3           ------KPTVDLVVNQLKEVARSVDDGVTLYQENITNACYKYLHDAMMQNEVAKMSIVEKLKLFNFILVENAYVDSERVSFHLN--FEAAPYLYQLPNKYKNNFRELFESVGVRQSFTVEDFALVLESIDQEKGTKQITEENFQLCRRIISEGIWSLIREKKQEF 2440
mouse SIRPT2-sr3           ------KPTVDLVINQLKQVAKSVDDGITLYQENITNACYKYLHEAVLQNEMAKATIIEKLKPFCFILVENVYVESEKVSFHLN--FEAAPYLYQLPNKYKNNFRELFESVGVRQSFTVEDFALVLESIDQERGKKQITEENFQLCRRIISEGIWSLIREKRQEF 2445
rat SIRPT2-sr3              ------KPTVDLVINQLKQVAKSVDDGITLYQENITNACYKYLHEAILQNEMAKATIIEKLKPFCFILVENVYVESEKVSFHLN--FEAAPYLYQLPNKYKNNFRELFESVGVRQSFTVEDFALVLESIDQERGKKQITEENFQLCRRIISEGIWSLIREKRQEF 2444
zebrafinch SIRPT2-sr3      ------KPAVNLVINQLEEVAKSFD-GITLYQENITNACYKYLHEAMLESESTKAMIIEQLTNSSFILVENVYADPSKVSFHLN--FEAAPYLYQLPNKYKNSFRELFESVGVRQAFTVEDFAVVLELINQERGTKQLTEDNFQLCRRIISEGIWGLIREKKQEF 2442
chicken SIRPT2-sr3          ------KPAVNLVINQLEEVAKSFD-GITLYQENITNACYKHLHEAMLENESTKAMIIEQLTNCSFILVENVYVDPTKVSFHLN--FEAAPYLYQLPNKYKNSFRELFESMGVRQSFTVEDFALVLELINQERGTKQLTEENFQLCRRIISEGIWSLIREKKQEF 2437
anole SIRPT2-sr3           ------KPTVIMVINQLKVVAKHFD-GITLYQENITNACYKYLHEALLQNGATKIVIVEELKNYSFILVEDGYVDPTRVSFHLN--FEAAPYLHQLPNKYRNSFRELFESVGVHQAFTVEDFAQVLGSVNQETENKSLTEENFQLCRRIISEGIWSLIREKKQEL 2436
fugu SIRPT2-sr3            ------KPSVELVISQLKKLSQSFDG-ITLYQENITNACYKFLHEEMLQDECAKEQIAEELTAFNSILVENTYVSPAKIAFHLN--FDASPHLYQLPNKYRSSCRELFENVGVKSSFSVDDFSGILETVKQGCGRRALSEDNFQLCRRVISEGIWSLIRDKSQEY 2445
tetraodon SIRPT2-sr3       ------TPSVELVISQLKKLSQSFDG-VTLYQENITNACYKFLHEEMLQDERAKQQMAEELTAFNSILVENTYVSPAKIAFHLN--FDASPHLYQLPNKYRNSCRELFESVGVKSSFSVEDFSGILETVKQGCGRRALSEDNFQLCRRVISEGIWSLIRDKSQEH 2442
stickleback SIRPT2-sr3      ------KPSVGLVISQLKKLSQSFDG-VTLYQENITNACYKFLHEEMLQDKKATEQISEELKEFNSILVENTYVNPSKVAFHLN--FDAAPHLYQLPNKYRNSCRELFENVGVQASFTVEDFATVLETVKEECGRRVLTEENFQLCRRIISEGIWSLIRDKNQEY 2445
medaka SIRPT2-sr3          ------KPSVALVISQLKKLSQSFDG-VTLYQENITNACYKYLHEEMFQDENAKDLITEELKAFNSILVENTYVSPSKVAFHLN--FDVAPHLYQLPNKYRNSCRELFENVGVQPNFTVEDFSTVLETVRQECGRRALTEENFQLCRRIISEGIWSLIRDKNQEY 2445
zebrafish SIRPT2-sr3       ------KPTVSLVISQLKELSKSFDG-VTLYQENITNACYKYLHEELLQSNAAKEEIMEELKTFSSILVENTYVEPLKVAFNLN--FDAAPYLYQLPNKYRNSCRELFENVGVHASFTVETFSGVLQLIKNECGRKPLTEENFQLSRRIISEGIWSLIRDKSQEF 2445
human SIRPT3-sr3           MLNVNLDPPLDKVINNCRNICNIT---TLDEEMVKTRAKVLRSIYEFLSAEKREFRFQLRGVAFVMVEDGWKLLKPEEVVINLEYESDFKPYLYKLPLELG-TFHQLFKHLGTEDIISTKQYVEVLSRIFKNSEGKQLDPNEMRTVKRVVSGLFRSLQNDSVKVR 3896
orangutan SIRPT3-sr3       MLNVNLDPPLDKVINNCRNICNIT---TLDEEMVKTRAKVLRSIYEFLSAEKREFRFQLRGVAFVMVEDGWKLLKPEEVVINLEYESDFKPYLYKLPLELG-TFHQLFKHLGTEDIISTKQYAEVLSRIFKNSEGKQLDPNEMRTVKRVVSGLFRSLQNDSVKVR 3896
dog SIRPT3-sr3              MLNVNLDPPLDKVINNCRNICNIT---TLDEEMVKTRAKVLRSIYEFLSAEKREFRFQLRGVAFVMVEDGWKLLKPEEVVINLEYESDFKPYLYKLPLELG-TFHQLFKHLGTEDIISTKQYVEVLSRIFKNSEGKQLDPNEMRTVKRVVSGLFKSLQNDSVKVR 3894
horse SIRPT3-sr3           MLNVNLDPPLDKVINNCRNICNIT---TLDEEMVKTRAKVLRSIYEFLSAEKREFRFQLRGVAFVMVEDGWKLLKPEEVVINLEYESDFKPYLYKLPLELG-TFHQLFKHLGTEDIISTKQYVEVLSRIFKNSEGKQLDPNEMRTVKRVVSGLFRSLQNDSVKVR 3893
mouse SIRPT3-sr3           MLNVNLDPPLDKVINNCRNICNIT---TLDEEMVKTRAKVLRSIYEFLSAEKREFRFQLRGVAFVMVEDGWKLLKPEEVVINLEYEADFKPYLYKLPLELG-TFHQLFKHLGTEDIISTKQYVEVLSRIFKSSEGKQLDPNEMRTVKRVVSGLFKSLQNDSVKVR 3898
rat SIRPT3-sr3              MLNVNLDPPLDKVINNCRNICNIT---TLDEEMVKTRAKVLRSIYEFLSAEKREFRFQLRGVAFVMVEDGWKLLKPEEVVINLEYEADFKPYLYKLPLELG-TFHQLFKHLGTEDIISTKQYVEVLSRIFKNSEGKQLDPNEMRTVKRVVSGLFKSLQNDSVKVR 3897
zebrafinch SIRPT3-sr3      MLNVNLDPPLDKVINNCRNICNIT---TLDEDMVKTRAKVLRSIYEFLSTEKREFRFQLRGVSFVMVEEGWKLLKPEEVVINLEYESDFKPYLYKLPLELG-TFHQLFKHLGTEDIISTKQYVEVLGRIYKSSEGKQLDPNEMRTVKRVVSGLFKSLQNDSVKVR 3895
chicken SIRPT3-sr3          MLSVNLDPPLDKVINNCRNICNIT---TVDEEMVKTRAKILRSIYEFLSTEKREFRFQLRGVSFVMVEEGWKLLKPEEVVINLEYESDFKPYLYKLPLELG-TFHQLFKHLGTEDVISTKQYVEVLGRIFKNSEGKQLDPNEMRTVKRVVSGLFKSLQNDSVKVR 3890
anole SIRPT3-sr3           MLSVNLDPPLDKVINNCRNICNIT---TLDEDMVKTRVKVLRSIYEFLSAEKREFRFQLRGVAFVMVEEGWKLLKPEEVVINLEYESDFKPYLYKLPLELG-TFHQLFKHLGTEDVISTKQYVEVLSRIFKNSEGKQLDPNEMRTVKRVVSGLFKSLQNDSVKVR 3889
fugu SIRPT3-sr3            TLAVTLDPPLEKVISNCKNICNIS---SPDDEMVKTRNKVLRSTYEFLNGDKRDFRYHLRGVAFVIVEDGWKLLKSEEVVINLDNESDFKPYLYKLPLELG-TFHQLFKLLGAEDIVSTKQYTEVLWRIYRNSEGKQLDPNEMRTVKRVVSGFFKSLHNDPVEIR 3896
tetraodon SIRPT3-sr3       LLGVNLDPPLEKVISNCKNICNIS---SPDDEMVKTRNKVLRSTYEFLNGDKRDFRYHLRGVAFVIVEDGWKLLKSEEVVINLDNESDFKPYLYKLPLELG-TFHQLFKLLGTEDVVSTKQYTEVLWRIYKNSEGKQLDPNEMRTVKRVVSGFFKSLHNDPVEIR 3894
stickleback SIRPT3-sr3      MLGVNLDPPLEKVLSNCKNICNIS---NPDDEMVKTRNKVLRSTYEFLNADKRDFRYQLRGVAVVMVEDGWKLLKPEEVVINLENESDFKPYLYKLPLELG-TFHQLFKLLGTEDVVSTKQYVEVLWRIYKSSDGKQLDPNEMRTVKRVVSGLFKSLQNDPVAIR 3896
medaka SIRPT3-sr3          MLGVNLDPPLDKVISNCKNICNIA---NPDDEMVKTRNKVLRSTYEFLTADKRDFSHQLRGIAFVMVEDGWKLLKPEQVVINLDNESDFKPYLYKLPLELG-TFHQLFKLLGTEDVVSTKQYVEVLWRIFRNSEGKQLDPNEMRSVKRVVSGLFKSLQNDPVEIR 3896
zebrafish SIRPT3-sr3       MLNVNVEPPLEKVISNCKNICSVT---NLDDDTVKTRNKVLRSIYEFLNADKNDFRFQLRGVAFVMVEEGWKLLKPEEVVINLDNESDFKPYLYKLPLELG-TFHQLFKLLGTEDIVSTKQYVEVLCRIFRISEGKQLDPNEMRTVKRTVSGLFKSLQNDAVQVR 3897
                                   *    *:.: . :           :              .:           .      :             ::     :  *:*: :*     . .:**:  *       .    ::  :        :  :: :     :   :  *        
                                                            C A   T                   X                                   S   K K              R AE              X            X       G    X  P 
                                                                                                                                                                                               V 
 
Supp. Figure S6. Multiple alignment of SIRPT1-sr3, SIRPT2-sr3 and SIRPT3-sr3 amino acid sequences of vertebrate sacsin proteins. Sequences (human, 
orangutan, dog, horse, mouse, rat, mouse, zebrafinch, chicken, anole, fugu,tetraodon,stickleback,medaka, zebrafish) were aligned byClustalW2 using default 
parameters. Then missense and nonsense mutations were mapped on the generated alignment. Amino acid changes due to mutationsknown to be pathogenic are 
highlighted in red (missense mutations) and purple (nonsense mutations) (see Table 1 for reference). Amino acid changes that are known to be non-pathogenic 
are highlighted in green (Supp. Table S3). The following mutations are mapped: p.M1311K, p.Q1345X, p.Q1370X, p.L2374S, p.R2426X, p.R3792X,
p.Y1245C, p.I1251T, p.D1330E, p.A1373P, p.A1373V, p.T2316A, p.N2380K, p.C2395R, p.V2397A, p.S2434G. 
 Romano et al., Human Mutation  27 
 
human SIRPT1-srX            -------------AEEKLHLLEFVLSDQAYSELLGLELLPLQNGNFVPFSSSVSDQDVIYITSA------EYPRSLFPSLEGRFILDNLKPHLVAALKEAAQTRG---------------RPCTQLQLLNPERFARLIKEVMNTFWPGRE  759
orangutan SIRPT1-srX        -------------AEEKLHLLEFVLSDQAYSELLGLELLPLQNGNFVPFSSSVSDQDVIYITSA------EYPRSLFPSLEGRFILDNLKPHLVAALKEAAQTRG---------------RPCTQLQFLNPERFARLVKEVMNTFWPGRE  759
dog SIRPT1-srX               -------------AQDKLHLLEFVLSDQAYSELLGLELLPLQNGNFVPFSSSVSDQDVIYITSE------DYPRSLFPGLEGRFILDSLKPHLIAALKEAAQTRG---------------RPCTQLQLLNPERFARLIKEVMNTFWPGRE  757
horse SIRPT1-srX            -------------ARERLHLLEFVLSDEAYSELLGLELLPLQNGHFVPFSSSVSDQDVVYITSE------DYPRSLFPGLEGRFILDNLKPHLLAALKEAAQTRG---------------RPCTQLQLLNPERFARLIKEAMNTFWPGRE  756
mouse SIRPT1-srX            -------------AEEKLHLLEFVLSDQAYSELLGLELLPLQSGAFVPFSSSVSDQDVVYITSE------EFPRSLFPGLEARLILENLKPHLLAALKEAAQTRG---------------RPCTQLQLLNPERFARLIKEVMNTFWPGRE  761
rat SIRPT1-srX               -------------AEEKLHLLEFVLSDQAYSELLGLELLPLQSGAFVPFSSSVSDQDVVYITSE------EFPRSLFPGLEARLILENLKPHLLAALKEAAQTRG---------------RPCTQLQLLNPERFARLIKEVMNTFWPGRE  760
zebrafinch SIRPT1-srX       -------------AEEKLNLLEFVLSDGVYSELIGLELLPLQNGSFIPFSSSVSEQDVVYITSE------EYPRSLFPGLEGRLLSDDLKPEVLAALKEAAKSRG---------------RPCTQLQLLNPERFARLVKEVMNSVWPGRD  757
chicken SIRPT1-srX           -------------AEEKLHLLQFVLSDGVYSELIGLELLPLQNGNFISFSSSVSEQDIVYITSE------DFPRSLFPGLEGRLLSDDLKPEVLAALKEAAKSRG---------------RPCTQLQLLNPERFTRLIKEVMNSVWPGRD  751
anole SIRPT1-srX            -------------ADAKLHILDFVLSDGNYNELIGLELLPLQNGSFTLFSSSASDQDAVYITSE------SYPRSLFPGFEGRLLADDVKPHILAALKEAAKSRG---------------RPCTQLQLLNPERFARLIKEVMNALWPRRE  751
fugu SIRPT1-srX             -------------SQEKLLLLEFVLSDANYSDLIGLELLPLQDETFTSFSSPVSEKDAIYITSE------EYPRFLYPGLEGRFILESIKSSVMDSLKKAAKSRG---------------RPCTQLQMLSPERSARLIKDILSSVWPTRD  760
tetraodon SIRPT1-srX        -------------SQEKLSLLEFVLADANYSDLIGLELLPLQDETFASFASPVSDKDSVYMASE------EYPRCLYPGLEARFVLESIKPSVKDGLMKAAKSRG---------------RPCTQLQVLSPERSARLIKDVLSSAWPTRD  757
stickleback SIRPT1-srX       -------------SQEKLLLLEFALSDGNYSDLIGLELLPLQDGTFTTFSSSFSDKDSIYIASE------QYPKSLYPGLEGRFLLESIKPLVMDALKEAAKSRG---------------RPCTQLQMLNSERSARLIKEILSTAWLSRD  760
medaka SIRPT1-srX           -------------AQEKLLLLEFALSDANYSDLIGLELLPLQDKTFATFSSSVSEKDAVYIPSE------DYPRVLYPGLEHRFILESIKPSVMDSLKEAANSRG---------------RPCTQLQELNPERSARLIKEILSTAWTTRE  760
zebrafish SIRPT1-srX        -------------STEKLLLLEFILSDSCYNDLIGLELLPLQDETFAVFSSSVNDKDAVYIASQ------EYPRSLYPGLEGRFVLESIPPHVMTSLKEAAKSRG---------------RPCTQVQVLTPERSARLIKEVLTTAWPSRD  759
human SIRPT3-srX            HCLIDADIPVSYVTPADIRSFLMTFSSPDTNCHIGKLPCRLQQTNLKLFHSLKLLVDYCFKDAEENEIEVEGLPLLITLDSVLQTFDAKRPKFLTTYHELIPSRKDLFMNTLYLKYSNILLNCKVAKVFDISSFADLLSSVLPREYKTK- 3229
orangutan SIRPT3-srX        HCLIDADIPVSYVTPADIRSFLMTFSSPDTNCHIGKLPCRLQQTNLKLFHSLKLLVDYCFKDAEENEIEVEGLPLLITLDSVLQTFDAKRPKFLTTYHELIPSRKDLFMNTLYLKYSNILLNCKVAKVFDISSFADLLSSVLPREYKTK- 3229
dog SIRPT3-srX               HCLIDADIPVSYVTPADVRSFLMTFSSPDTNCHIGKLPCRLQQTNLKLFHSLKLLVDYCFKDAEENEIEVEGLPLLITLDSVLQTFDAKRPKFLTTYHELIPSRKDLFMNTLYLKYSNILLNCKVAKVFDISSFADLLSSVLPREYKTK- 3227
horse SIRPT3-srX            HCLIDADIPVSYVTPADVRSFLMTFSSPDTNCHIGKLPCRLQQTNLKLFHSLKLLVDYCFKDAEENEIEVEGLPLLITLDSVLQTFDAKRPKFLTTYHELIPSRKDLFMNTLFLKYSNILLNCKVAKVFDISSFADLLSSVLPREYKTK- 3226
mouse SIRPT3-srX            HCLVDADIPVSYVTPADVRSFLMTFSSPDTNCHIGKLPCRLQQTNLKLFHSLKLLVDYCFKDAEESEFEVEGLPLLITLDSVLQIFDGKRPKFLTTYHELIPSRKDLFMNTLYLKYSSVLLNCKVAKVFDISSFADLLSSVLPREYKTK- 3131
rat SIRPT3-srX               HCLVDAAIPVSYVTPADVRSFLMTFSSPDTNCHIGKLPCRLQQTNLKLFHSLKLLVDYCFKDAEESEFEVEGLPLLITLDSVLQIFDGKRPKFLTTYHELIPSRKDLFMNTLYLKYSSVLLNCKVAKVFDISSFADLLSSVLPREYKTK- 3230
zebrafinch SIRPT3-srX       HCLVDADIPVTYVTPADVRLFLMTFSFPDSNCHIGKLPCRLQQTNLKLFHSLKLLVDYCFKDAEENEIQIEGLPLLITLDNVLQVFDSKRPKFLTTYHELIPSRKDLFMNTLYLRYNNILLSSEVAKVFDIRSFAELLSSVLPREYKTR- 3228
chicken SIRPT3-srX           HCLVDADIPVTYVTPADVRLFLMTFSFPDSNCHIGKLPCRLQQTNLKLFHSLKLLVDYCFKDAEENEIQIEGLPLLITLDNVLQIFDSKRPKFLTTYHELIPSRKDLFMNTLYLRYNNILLSSDVAKVFDIASFAELLSSVLPREYKTK- 3223
anole SIRPT3-srX            HCLVDADIPVSYVTPADVRSFLLTFSSPDSNCHIGKLPCRLQQTNLKLFHSLKLLVDYCFKDAEENEIHIEGLPLLITLDSVLQVFDSKRPKFLTTYHDLIPSRKDLFMNTLYLRYSSILLKCSVAKVFDISSFADLLSSVLPREYKAR- 3222
fugu SIRPT3-srX             TCLEATGIPVSYVTPKDVRNFLYTFSSPDTTCHIGKLPCRIQHSHYKLLHNLKLLVDYCFKDVDVDEVKIEGLPLLITIDNMLQVFDSKRPKFLTLHHELISSRKELFINTLFMRYSNILLKEGIAKNFDISSFGDLLGSVLPREYQTK- 3231
tetraodon SIRPT3-srX        ACLEAAGIPVSYVTPRDVRNFLYTFSSPDTTCHVGKLPCRIQHSHYKLLHNLKLLVDYCFKDMEVDEVKLEGLPLLITMDNMLQVFDSKRQKFLTVHHELVSSRKDMFINTLFMRYSSILMKQGIAKHFDISSFGDLLGSVLPREYRTK- 3228
stickleback SIRPT3-srX       FCLEDAGIPVSYVTPDDVRHFLHTFLSPDTSCHVGKLPCRIQQSNFKLVHNLKLLVDYCFKDREAGDLTIEGLPLLITMDNMLQVFDSKRPKFLTTHHELISSRKEMFMNTLYIRYSNILLMAGAAKTFDISCFADLLGSVLPREYRTR- 3231
medaka SIRPT3-srX           FCLEDAGIPVSYVTPTDVRNFLQTFSSPDTSCHVGKLPCRLQQSNYRLLHSLKLLVDYCFTDIEEGEVKIEGLPLLITMDGMLQVFDSNRPKFLTTHHELISSRKEMFMNTLYLKYCNVLLKAQVAKNFDISSFGDLLGSVLPREYHTR- 3231
zebrafish SIRPT3-srX        FCLEDAGIPVNYVTPEDVRSFLLTFSSPDTSCQVGKLPCRLQQSNFKLFHGLKLLVDYCFKDVEENDINIEGLPLLMTMDNILQVFDSRHPKFLTTYHELIATRKELFMHTLYIRYSNILIKAGVAKTFDINSFGDLLGSVLPRECKAR- 3231
                                          :   :  :   :     .  :*     :*      . .     *  :          .    * .        :     .     .   :*                      : :       *: . :      :
                                                                                           T                                       SX                            X          X 
 
human SIRPT1-srX            LIVQWYPFDENRNHPSVSWLKMVWKNLYIHFSED-------------LTLFDEMPLIPRTILEEGQTCVELIR--LRIPSLVILDDESEAQLPEFLADIVQKLGGFVLKKLDASIQHP-----LIKKYIHSPLPSAVLQIMEKMPLQKLC  889
orangutan SIRPT1-srX        LIVQWYPFDENRNHPSVSWLKMVWKNLYIHFSED-------------LTLFDEMPLIPRTILEEGQTCVELIR--LRIPSLVILDDESEAQLPEFLADVVQKLGGFVLKKLDASIQHP-----LIKKYIHSPLPSAVLQIMEKMPLQKLC  889
dog SIRPT1-srX               LIVQWYPFDEDKNHPSVSWLKMVWKNLYIHFSED-------------LTLFDEMPLIPRTTLEEGQTCMELIR--LRIPSLVILDDESEAQLPEFLADIVQKLGGIVLKKLDASIQHP-----LIKKYIHSPLPSAVLQIMEKMPLQKLC  887
horse SIRPT1-srX            LIVQWYPCDKDKRHPSVSWLKMVWKNLYIHFSED-------------LTLFDEMPLIPRTALEEGQMCVELIR--LRIPSLVILDDESEAQLPEFLADIVQKLGGIILKKLDASIQHP-----LIKKYINSPLPSAVLQIMEKMPLQKLC  886
mouse SIRPT1-srX            LVVQWYPFSEDKRHPSLSWLKMVWKNLYIHFSED-------------LTLFDEMPLIPRTLLNEDQTCVELIR--LRIPSVVILDDETEAQLPEFLADIVQKLGGIVLKRLDTSIQHP-----LVKKYIHSPLPSAILQIMEKIPLQKLC  891
rat SIRPT1-srX               LVVQWYPLSEDKHHPSISWLKMVWKNLYIHFSED-------------LTLFDEMPLIPRTPLDADQTCVELIR--LRVPSVVILDDETEAQLPEFLADIVQKLGGIVLKRLDTSLQHP-----LVKKYIHSPLPSAILQIMEKIPLQKLC  890
zebrafinch SIRPT1-srX       VVVQWYPGLEEKKHPSVSWLKMVWKNLYIHFSDD-------------LSVFDEMPLIPRTLLEENQTSVELVR--FKNPSPIILEDESETQLPEYLADIIQKIGGVVLKKLDISIQHP-----LIKKYVHPPLPSAVLQIMEKMSLQKLC  887
chicken SIRPT1-srX           MVVQWYPGLEDKNHPSISWLKMVWKNLYMHFSDD-------------LSAFDDMPLIPKTLLEENQTSLELVR--FRNPSPVILEDESETQLPDYIADIIEKVGGVVLKKLDVSIQHP-----LIKKYVHPPLPSAVLQIMEKVSLQKLC  881
anole SIRPT1-srX            IVVQWFPLSEDKSQPPVSWLKMVWKNLYLHFSGD-------------LSMFDDMPLLPKTLLDEGEEIVELIR--LRTPSPIILDDGLETQLPEFLPDIIEQLGGIVIKKLDPAIQHP-----LLKKYIHAPLPSVVLQIVEKLSLQKLT  881
fugu SIRPT1-srX             FTVEWEPGNRELKHPTISWLRMIWKHLYIHFSDD-------------LSTFEDMPLIPLVPLEESMNSVHLLR--LRTPSAIILVEGEETTSSGILLDIMEKLGGTVMKKLDSCLQHP-----LLKNYIHPSSPAVLLQIMDRLSKQRLS  890
tetraodon SIRPT1-srX        FAVEWEPGNRELRHPTLSWLRMVWKHLYIHFAED-------------LSTFEDMPLIPLVPLEENMTRVHLLR--LRTPSPIIFADAEEAAPSGNLLDIMEKLGGTVMTKLDSCLQHP-----LLKNYIHPSSPAALLQIMDRLSKQRLA  887
stickleback SIRPT1-srX       FIVRWEPGNKELKHPTVSWLKRIWKHLYIHFADD-------------LSTFEDMPLIPLVPLEESMEVAQLLR--LKTPSPVILLDEEESSLPENLVDIMEKLGGVVIKKLDSSLQHP-----QLKNFVHPSSPGLLLQIMDRLPTQRLS  890
medaka SIRPT1-srX           FSVKWEPGNGELKHPTVSWLKMIWRHLYIHFADD-------------LYTFEDMPLIPLVPLDESMNNITLLR--LKSPSPIILIDDKQAPFSENLLEVVEKLGGVAMKKMDPCLQHP-----LLKKYIHPCSPSILLQIMGRQSTQRLS  890
zebrafish SIRPT1-srX        FAVQWNPGDQEKKHPSASWLRMIWKHLYINFADD-------------LSVFEDLPLIPNVPLADTLDCLELLR--LKSPSPIVLVNEEEGPPSEDLLEVMKKLGCVILKQIDPCLHHP-----LLKNYIHQSSPSTLLQIMDRSTSQRLA  889
human SIRPT3-srX            SCTKWKDN-----FASESWLKNAWHFISESVSVKEDQEETKPTFDIVVDTLKDWALLPGTKFTVSANQLVVPEGDVLLPLSLMHIAVFPNAQSDKVFHALMKAGCIQLALNKICSKDSAFVPLLSCHTANIESPTSILKALHYMVQTSTF 3374
orangutan SIRPT3-srX        SCTKWKDN-----FASESWLKNAWHFISESVSVKEDQEETKPTFDIVVDTLKDWALLPGTKFTVSANQLVVPEGDVLLPLSLMHIAVFPNAQSDKVFHALMKAGCIQLALNKICSKDSAFVPLLSCHTANIESPTSILKALHYMVQTSTF 3374 
dog SIRPT3-srX               NCTKWKDN-----FASESWLKNAWHFISESVNVKEDQEETQPIFDIVVETLKDWALLPGTKFTVSANQLVVPEGDVLLPLSLMHIAVFPNAQSDKVFHALMKAGCIQLALNKICSKDSAFVPLLSCHTANIESPTSILKAVHYMVQTSTF 3372
horse SIRPT3-srX            NCTKWKDN-----FASESWLKNTWHFISESVSVKEEQEETKPVFDVVVDTLKDWALLPGTKFTVSANQLVVPEGDVLLPLSLMHIAVFPNAQSDKVFHALMKAGCIQLALNKICSKDSAFVPLLSCHTANIESPASILKALHYMVQTSTF 3371
mouse SIRPT3-srX            NCAKWKDN-----FASESWLKNAWHFISESVSVTDDQEEPKPAFDVIVDILKDWALLPGTKFTVSTSQLVVPEGDVLIPLSLMHIAVFPNAQSDKVFHALMKAGCIQLALNKICSKDSALVPLLSCHTANIDSPASILKAVHYMVQTSTF 3376
rat SIRPT3-srX               NCAKWKDN-----FASESWLKNAWHFISESVSVTDDQEEPKPAFDVIVDILKDWALLPGTKFTVSASQLVVPEGDVLIPLSLMHIAVFPNAQSDKVFHALMKAGCIQLALNKICSKDSALVPLLSCHTANIDSPASILKAVHYMVQTSTF 3375
zebrafinch SIRPT3-srX       NCMKWKEN-----FASESWLKSAWHFISESLNIKEEQEDTQAKFDGVIETLKDWTLLPGVKFTVSANHLVVPESDVLLPLSIMHIAVFPNAQSDKVFHALMKTGCIQLALNKICSKDSALVPLLSGRTANIDNPSSILKAIQYMVQTSTF 3373
chicken SIRPT3-srX           SCMKWKEN-----FASESWLKNAWHFISESIAVKEEQEDIQAKFDGVVETLKDWTLLPGVKFTVSANHLVVPECDVLLPLSIMHIAVFPNAQSDKVFHALMKTGCIQLALNKICSKDSALVPLLSASTANIDNPSSILKAIQYMVQTSSF 3368
anole SIRPT3-srX            GCIRWKEN-----FASESWLKNAWHFISESLHAKDDQDDVKPTFEDVVDTLKDWALIPGAKFTVSSNQLVVPDCDVLLPLSLMHIALFPNSQTDKVFHALMKTGCIQLALNKICSKDNALVPLMSAHTANIDNPSSILRAIHYMVQTSTF 3367
fugu SIRPT3-srX             VPVKWRDT-----FASESWLKNVWNFISENIAIKEDQLERTLGFDTVADILKDWALLPGTKFMAR-DKIVVPEHDVLLPLSLMHLAIFPQGQNDKVFHTLMKSGCIQLALNKISVKENPIMPILAQHTANIENPQSILRAVEYMIQASAF 3375
tetraodon SIRPT3-srX        VPVKWRDT-----FASESWLKNVWNFISENVAAKGDQLEHTPGFDTAMDILKDWALLPGTKFLAK-EKIVVPEHDVLLPLSLMHLAIFPQGQNDKVFHTLMKSGCIQLAVNKISVKENPIMPILAQHTANIENPQSILRAVEYMIQASAF 3372
stickleback SIRPT3-srX       IPVKWRDT-----FASESWLKSVWNFISENIAVKEDQVDIKPSFETLLDILKDWALLPGMKFMAR-DKIVVPEHDVLLPLSLMSIAIFPHGQNDKVFHTLMKAGCIQLAVTKICLKDNPIMPFLAQHTANIENPSSVLKAVEYIIQTATF 3375
medaka SIRPT3-srX           VPVKWRDT-----FANDSWLKNVWNFLSENIAVKEDQVDIKPSFDTMVDILKDWALLPGLKFIAR-DKIVVPDHDMLLPLSLMNIAIFPQGQNDKVFHTLMKAGCIQLAVNKICVKDNQIMHFLTQHTANIENPSSILKATEYMIQMSAF 3375
zebrafish SIRPT3-srX        SSVKWKEN-----FPTESWLKSSWHFISEQLANKDDQAENKLKFETILEILKDWALLPGIKFLVSGNKLVVPEHDVLLPLSLIFAAIFPNGQNDKVFHTLMKGGCFQLAVNKICAKENPMLPLLAQHTANIDNPSSILRALEYMIQISAF 3376
                                .*         .  ***:  *. :   .                   :.: .*:*   :        :    .  *  ::            : . : : *   :   . . :.            :   *  :*:            
                                                    R                               P                                                           K                           A 
 
                      (continue)
 
 
 
 
 Romano et al., Human Mutation  28 
 
human SIRPT1-srX            NQITSLLPTHKDALRKFLASLTDSS-EKEKRIIQELAIFKRINHSSDQGISSYTKLKGCKVLHHTAKLPADLRLSISVIDSSDEATIRLANMLKIEQLKTTSCLKLVLKDIENAFYSHEEVTQLMLWVLENLSSLKNENPN-----VLEW 1033
orangutan SIRPT1-srX        NQITSLLPTHKDALRKFLASLTDSS-EKEKRIIQELAIFKRINHSSDQGISSYTKLKGCKVLHHTAKLPADLRLSISVIDSSDEATIRLANMLKIEQLKTTSCLKLVLKDIENAFYSHEEVTQLMLWVLENLSSLKNENPN-----VLEW 1033
dog SIRPT1-srX               NQIASLLPTHKDALRKFLASLTDSS-EKEKRIIQELPIFKRINHLSDQGISSYTKLKGCKVLHHTAKLAPDLRLSISVIDSSDEATIRLANMLKIEKLKTTHCIKLILRDIENAFYSHDEVTHLMLWILENLSSLKNENPN-----VLDW 1031
horse SIRPT1-srX            NQIASLLPTHKDALRKFLAGLTDSS-EKEKRIIQELTIFKRVNHSSGQGLSSYTKLKGCKVLHHTAKLPPGLRLSVPVIDSSDEATIRLANMLKIETLKTTSCLQLVLKDMENAFYSHEEITHLMLWILENLSSLKNENPN-----VLDW 1030
mouse SIRPT1-srX            NQIASLLPTHKDALRKFLASLTDTS-EKEKRIIQELTIFKRINHSSDQGISSYTKLKGCKVLDHTAKLPTDLRLSVSVIDSSDEATIRLANMLKIEKLKTTSCLKFVLKDIGNAFYTQEEVTQLMLWILENLSSLKNENSN-----VLDW 1035
rat SIRPT1-srX               NQIASLLPTHKDALRKFLASLTDTS-EKEKRIIQELTIFKRINHSSDQGISSYTKLKGCKVLDHTAKLPTELRLSVSVIDSSDEATIRLANMLKIEKLKTTSCLKFVLKDIENAFYTQEEVTRLMLWILENLSSLKNENPS-----VLDW 1034
zebrafinch SIRPT1-srX       NQVASFPPTHKDALRAFLASLTDAN-EKEKRIIQELLMFKKVEKSSDESVPVYTGLNGSKVLHHTAKIPPGLRFSVPIIDSSDEATIRLANLLKIEQLKSTDCLKFVIEDIRSDFYSYDETAQIMQWVLENLTFLKNENTD-----VIDW 1031
chicken SIRPT1-srX           NQVSSLPSTHKDALRAFLASLNDVS-EKEGRIIQELLIFKKMEKSSDDGVPVYAGLNGSKVLHHTAKIPPGLRFSVPVIDSSDEATIRLANLLKIEQLKSTDCLKFIIQDIRSCFYSYDETTQIMQWVLENLTFLKNENTD-----VIDW 1025
anole SIRPT1-srX            SQITSFSTSYKNALRSYLASLTDIT-EKEKKVIHELVIFRRISQSLDDDI-AFTSLKSCKVLHHTAKIPPDIKLSISLVDSSDEATIRLVKILKAEQLRSTDCIKFILNDIQSDFYCNEEATKIMLWILENLTFLKNENAE-----VLDW 1024
fugu SIRPT1-srX             SQVTSLSITEKIALRKYLAGLSDVT-EREKHTLLELSIFEKFG-TSCEGTSKFTSLRGARALHHRAKYPPNVKLSINLVGYCDEESLRLIKMLNIEQITTTECLKFIVHDIERGFYTTDEITQIMLWALQNMAFLKNENSS-----VLGW 1033
tetraodon SIRPT1-srX        SQVSSFSLTEKIALRKYLAGLSDVT-EREKHTLLELSVFEKVG-SSCEGSSRFTSLRGARALHHRAKYPPDVKLSINLVGYCDEESIRLIKMLNIEQLTTTECLKFIVHDIERGFYTTEEMAHIMLWALQHMAFLKNENPS-----VLSW 1030
stickleback SIRPT1-srX       GLVSSFSVKEKVALRNFLAGLSDIT-AREKHTLLELSIFEKVG-TCSEGTSAFTSLRGARALHHRAKYPPDVKLSINLVGCCDEESIRLIKMLNVQQLKTTECLKMIIQDIERGFYTTDEVTQVMLWALKHLAFLKNENPT-----VIRW 1033
medaka SIRPT1-srX           SQVSSLSDKEKTALRNYLAGLPDIT-EKEKHTLLDLSIFDKVG-GFREGSPVFTSLRGARALHHRAKYPPDVKLSQSLVACSDEESIRLFKMLNVEQLKTTECLKMIIQDMETGFYTKDETTKIMLWALKHLAFLKNENSC-----VIGW 1033
zebrafish SIRPT1-srX        SQVSSLTVKQRLALRSFLAGLTDVT-EKEKRIIQELPIFDKVGQKSKTDTSPLTLLKGARVLHHTAKHPLDVKLSINVVDCSDEATIRLVKLLNIEQVKSTECLKVIIQDIEKGFYTKEEVTKIMLWALTYLSFLKNENKA-----VISW 1033
human SIRPT3-srX            RAEKLVENDFEALLMYFNCNLNHLMSQDDIKILKSLPCYKSIS----GRYVSIGKFGTCYVLTKSIPSAEVEKWTQSSSSAFLEEKIHLKELYEVIGCVPVDDLEVYLKHLLPKIENLSYDAKLEHLIYLKNRLSSAEELSEIKEQLFEK 3520
orangutan SIRPT3-srX        RTEKLVENDFEALLMYFNCNLNHLMSQDDIKILKSLPCYKSIS----GRYVSIAKFGTCYVLTKSIPSAEVEKWTQSSSSAFLEEKIHLKELYEVIGCVPVDDLEVYLKHLLPKIENLSYDAKLEHLIYLKNRLSSAEELSEIKEQLFEK 3520
dog SIRPT3-srX               RAEKLVENDFEALLMYFNCNLSHLMSQDDIKILKSLPCYKSIS----GRYMSIAKFGTCYVLTKSIPSAEVEKWTQSSLSAFLEEKIHLKELYEVLGCVPVDDLEVYLKHLLPKIENLSYDAKLEHLIYLKNRLSSIEELSEIKEQLFEK 3518
horse SIRPT3-srX            RTEKLVENDFEALLMYFNCNLSHLMSQDDIKILKSLPCYKSIS----GRYMSIAKFGACYVLTKSIPSAEVEKWTQSSPSAFLEEKIHLKELYEVLGCVPVDDLEVYLKHLLPKIENLSYDAKLEHLIYLKNRLSSIEELSEIKEQLFEK 3517
mouse SIRPT3-srX            RTEKLMENDFEALLMYFNCNLSHLMSQDDIKILKSLPCYKSIS----GRYMSIAKFGTCYVLTKSIPSAEVEKWTQSSSSAFLEEKVHLKELYEVLGCVPVDDLEVYLKHLLPKIENLSYDAKLEHLIYLKNRLASIEEPSEIKEQLFEK 3522
rat SIRPT3-srX               RTEKLVENDFEALLMYFNCNLSHLMSQDDLKILKSLPCYKSIS----GRYMSIAKFGTCYVLTKSIPSAEVEKWTQSSSSAFLEEKVHLKELYEVLGCVPVDDLEVYLKHLLPKIENLSYDAKLEHLIYLKNRLASIEELSETKEQLFEK 3521
zebrafinch SIRPT3-srX       KTEKLAESDFEALLMYFNCNLCHLTSQDDIKILKSLPCYKSIS----GRYISIAKYGTCYVLTKSIPSVEVDRWTQSTSSAFLEEKVHLKDLYTMLGCVSVDDLEVYLKHLLPKIESLSYDAKLEHLIYLKNRLTSIEETSEMKEQLFEK 3519
chicken SIRPT3-srX           RTEKLAESDFEALLMYFNCNLCHLTSQDDIKILKSLPCYKSIS----GRYISISKYGTCYVLTKSIPSVEVDRWTQSTSSAFLEEKIHLKDLYTVLGCVSVDDLEVYLKHLLPKIESLSYDAKLEHLIYLKNRLSSIEETSEMKEQLFEK 3514
anole SIRPT3-srX            KTEKLAENDFEALLMYFNCNLNHLTSEDDIKILRSLPCYKSIS----GRYMSISKCGSCYVLTRSIPSVEVDRWTQSASAAFLEEKIHLKDLYTLLGCVPVDDLEVYLKHLLPKIESLSYDAKLEHLIYLKNRLCSIEESSEIKEQLFEK 3513
fugu SIRPT3-srX             KAASLTDKDFEALLLYFNCNLAGLT-QQNAQSLKLLPCFKSIG----GKYVSIANHGANYVLVRNIPTADMDRWAHNGSFAFLADCPQLKELYTFLGCMPIDDLEIYHHHVLPKFESFCYDAKVEHIVYLKERLLSIEEPCDLVDQLYEK 3520
tetraodon SIRPT3-srX        KAASLSDRDFEALLSYFSCNLASLT-QQNAQSLKLLPCFRSVG----GKFMSIANYGASYVLVRNIPTADMDKWAHNGSSAFLADCPQLKELYSFLGCAPIDDLEVYLHHVLPKFESFCYDAKVEHVAYLKERLVSMEEPSDFTDQLYEK 3517
stickleback SIRPT3-srX       KTSNLTEKDFEALLLYFNCNLANLT-KQDAQSLKLLPCFKSVS----GRYISIANNGTNYVLVKSIPTADIDKWAHTAPLGFLADNQQLKDLYTFLGCVPIDDLEIYLQYLLPKFESLSYDAKVEHIVYLKERLLSMEESCEMKNQLYEK 3520 
medaka SIRPT3-srX           KTANLTDKDFEALLLYFNCNLVSLT-QQDAQSLKLLPCFKSVS----GRYISIASYGANYVLEKSPPTADIEKWAHTPSSSFLADIPQLKELYTFLGCMPIDDIEIYLHHLLPKFDSLSSDAKVEHIVYLKERLLSMEESCAMKEQLYEK 3520
zebrafish SIRPT3-srX        KTASLTDKDFDALLLYFNCNLSNLA-QDDIQCLKLLPCYKAVS----GRYICISNFGACYVLTKSIPSADIEKWAHNTSSAFLADNPQLKELYGFLGITPIDDLEVYLNHVLPKFDILSHDAKIQHVIYLKERLLAMEEQVSIKDKLFEK 3521
                                          *  : ..*       : : :  *  :  .                  .* :        : :            :* .:       .   ::.  . :   :      :::             *:       :   
                                                                            E           X                                          R   F   P 
                                                                            K 
 
human SIRPT1-srX            LTPLKFIQISQEQMVSAGELFDPDIEVLKDLFCNEEGTYFPPSVFTSP-DILHS--------------LRQIGLKNEASLKEKDVVQVAKKIEALQVGACPDQDVLLKKAKTLLLVLNKNHTLLQSSEGKMTLKKIKWVPACKE 1162
orangutan SIRPT1-srX        LTPLKFIQISQEQMVSAGELFDPDIEVLKDLFCNEEGTYFPPSVFTSP-DILHS--------------LRQIGLKNEASLKEKDFVQVAKKIEALQVGACPDQDVLLKKAKTLLLVLNKNHTLLQSSEGKMTLKKIKWVPACKE 1162
dog SIRPT1-srX               LMPLKFIQISQEQMVSAGELFDPDIEVLKDLFYNEEETCFPPSVFTSP-DILHS--------------LRQIGLKNEASLKENDVVQVAKKIEDLQVSSCPNQDILLKKAKTLLMVLNKNHMLLQSSEGKMTLKKIKWVPACKE 1160
horse SIRPT1-srX            LMPLKFIQISQEQIVSASELFDPDIEILKDLFYDEEETCFPPSVFTSP-DILHS--------------LRQIGLKNEASLKEKDVVQVAKKIEGLQVSSCPNQDVLLKKAKTLLLVLNKNHALLQSAEGKMTLKKIKWVPACKE 1159
mouse SIRPT1-srX            LMPLKFIHMSQGHVVAAGDLFDPDIEVLRDLFYNEEEACFPPTIFTSP-DILHS--------------LRQIGLKNESSLKEKDVVQVARKIEALQVSSCQNQDVLMKKAKTLLLVLNKNQTLLQSSEGKMALKKIKWVPACKE 1164
rat SIRPT1-srX               LMPLKFIHMSQEHVVAASDLFDPDIEVLRDLFYNEEEACFPPAVFTSP-DILHS--------------LRQIGLKNEASLKEKDVVQVAKKIEALQVSSCQNQDVLLKKAKTLLLVLNKNHTLLQSSEGKMALKKIKWVPACKE 1163
zebrafinch SIRPT1-srX       LTPLKFIQISPEKIVSANELFDPEVELLQHLFYAEEESCFPPVIFTS--DILHS--------------LRQIGLKNEANLEENDILRVAKKIESLHADSNTNHDLLLRKARTLLTILNKNHMLLQSSETKATMKKIKWIPASKE 1159
chicken SIRPT1-srX           LAALRFIRISEEKLMTANELFDPEVELLQNLFYSEEEISFPPAIFTSS-DILHS--------------LRQIGLKSEANLEESDIMRVANKIESLHADSNTDCDLLVRKARTLLMILNKNHKLLQSSETKTALKKIKWIPACKE 1154
anole SIRPT1-srX            LAPLKFIQISEGKLVSASELFDPEVEVLQNLFYGEEEHCFPPLTFRASSDILHS--------------LRLIGLKSEGSLEEKDILHLAHKIENLRDCTGTNHDALKRKARTLLMILNKSCSLLRSPETKASLKKIKWIPACKE 1154
fugu SIRPT1-srX             LSPIKFIQLPCGKLAKASDLFDPELEILQNLFYMEEKTRFPTSEFTFSSDVLHS--------------LRQLGLRNEVQLNEKDVVTVAKKIEELQHSKDTNEDLVIKKAKMLLQILNRQTKLVKSADAQTALLKLQWVPVCKE 1163 
tetraodon SIRPT1-srX        LSPIKFIQLPCGRLVKASDLFDPELEILQNLFYMEEKSRFPTSELASSPDVLHS--------------LRQLGLRNEVQLSERDVVTVAKRIEELQRSQDAKEDLVIKKAKTLLQILNRQTKLVKSADAQSALLKLQWVPVCKE 1160
stickleback SIRPT1-srX       LSALTFIQLPCGKSVKASDLFDSELEILQNLFYMEEKSRFPPGLFKSSADILHS--------------LRQLGLRNEVELTEKDVLKVAMKIEELQSSREPEMELIVKKAKTLLQILNRQTKLVKSADAQMSLLKLKWVPVCKE 1163
medaka SIRPT1-srX           LSTLKFIHMPCGKSVKASDLFDPELEILQHLFYMEEKTRFPTNVFTSSPDILHS--------------LRQLGLKNEVQLNEKDALKVAKKIEELQSSEDPDWDSITKKAKTLLQILNKQTKLIKTADTQASLLKLKWVPVCKE 1163
zebrafish SIRPT1-srX        LSSLKFIHTASEKLHSPTDFFDPELEILQNLFFMEEKVRFPPDDFMSSPDVLHS--------------LRQLGLKNEVQLNEKDVLQVARKIEELQGNSKPEWDPILKKAKTLLTILNKQTKLVKSSEVQTNLQKLKWVPVCKD 1163
human SIRPT3-srX            LESLLIIHDANSRLKQAKHFYDRTVRVFEVMLP--EKLFIPNDFFKKLEQLIKPKNHVTF-MTSWVEFLRNIGLKYILSQ--QQLLQFAKEISVRANTENWSKETLQNTVDILLHHIFQERMDLLSGNFLKELSLIPFLCPERA 3659
orangutan SIRPT3-srX        LESLLIIHDANSRLKQAKHFYDRTVRVFEVMLP--EKLFIPNDFFKKLEQLIKPKNHVTF-MTSWVEFLRNIGLKYILSQ--QQLLQFAKEISVRANTENWSKETLQNTVDILLHHIFQERMDLLSGNFLKELSLIPFLCPERA 3659
dog SIRPT3-srX               LESLLIIHDANSRLKQAKHFYDRTVRVFEVMLP--EKLFIPKDFFKKLEQLIKPKNQATF-MTSWVEFLRNIGLKYILSQ--QQLLQFAKEISVRANTENWSKETLQNTVDILLHHIFQERMDLLSGNFLKELSLIPFLCPERA 3657
horse SIRPT3-srX            LESLLIIYDANSRLKQAKHFYDRTVRVFEVMLP--EKLFIPKDFFKKLEQLIKPKNQVAF-MTSWVEFLRNIGLKYILSQ--QQLLQFAKEISVRATTENWSKETLQNTVDILLHHIFQERMDLLSGNFLKELSLIPFLCPERA 3656
mouse SIRPT3-srX            LESLLIIHDANNRLKQAKHFYDRTVRVFEVMLP--EKLFIPKEFFKKLEQVIKPKNQAAF-MTSWVEFLRNIGLKYALSQ--QQLLQFAKEISVRANTENWSKETLQSTVDILLHHIFQERMDLLSGNFLKELSLIPFLCPERA 3661
rat SIRPT3-srX               LESLLIIHDANNRLKQAKHFYDRTVRVFEVMLP--EKLFIPKEFFKKLEQVIKPKNQVVF-MTSWVEFLRNIGLKHVLSQ--QQLLQFAKEISVRANTENWSKETLQNTVDILLHHIFQERTDLLSGNFLKELSLIPFLCPERA 3660
zebrafinch SIRPT3-srX       LESILIIHDASNRLKPAKYFYDRTVKVFEVMLP--EKFFIPQDFFKKLEQLTKPKNQAAF-LPSWVTFLRHIGLKFIISQ--QQLLQFAKEISMRANTENWSKETLQNTVDVLLHHIFQERADLFSGNFLKELSLIPFLCPERA 3658
chicken SIRPT3-srX           LESILIIHDASNRLKPAKYFYDRTVKVFEVMLP--EKLFIPQDFFKKLEQITKPKSQAAF-LPSWVTFLRHIGLKYIISQ--QQLLQFAKEISMRANTENWSKETLQNAVDVLLHHIFQERTDLLSGNFLKELSLIPFLCPERA 3653
anole SIRPT3-srX            LESFLIIHDSCNRLKPAKHFYDRTVRVFEVMLP--EKLFIPQDFFKKLEQLTKPKNRAAF-LTSWVAFLRNMGLKYIISQ--QQLLQFAKEISMRANTENWTKDTLQNTVDVLLHHIFQERTDLFSGNFLKELSSIAFLCPERA 3652
fugu SIRPT3-srX             LEGLMFIFDYSNRLRPAKFFYDETVKVFQVMLP--SKSFITSDFFKKVEQVSKPKNGALS-LASWITFLRNIGLKHQVSQ--QQVLQFAKEVSIKAQTEGWTKEKVQTTADVLLNHIFNERTDLFQGSFLKELSMIPFLYPERA 3659
tetraodon SIRPT3-srX        LEGLMFIFDCSNRLRPAKFFFDETVRVFQVMLP--AKSFITSDFFKKVEQVSRPKNGIASSLASWITFLRHIGLKHQVSQ--QQVLQFAKEVSIKAQTEGWTKEKVQTAVDVLLSHVFNERTDLFQGSFLKELSMVQFLYPERA 3657
stickleback SIRPT3-srX       LEGLLFIYDYSNRLRPTKFFYDETVKVFKVMLP--TKSFIQSDFFKKVEQVSKPRNGTLL-LTSWITFLRNIGLKHKVSQ--QQVLQFAKEVSIKAQTESWSQEKVQTIVDVLLNHIFNDRTDLLEGTFLKELSMIPFLCPERA 3659
medaka SIRPT3-srX           LEGLSFIHDHSNRLRPVKFFFDQTVKVFEVMLP--SKSFIPSEFFKKIEQLTKPKNGTLL-MTSWIIFLRNIGLKHDVTQ--QQVLQFAKEVSIKAQTEGWSKEKVQNIVEVLLNHIFNDRKDLFQGTFLKELSMIPFLCPERA 3659
zebrafish SIRPT3-srX        LEGLSFIYDSTNRLKPAKAFFDQTVKVFEVMLP--QKAFIPNDFFRKIEQVSKPKSGTSY-VPSWTTFLRNIGLKYVVSQ--QQVLQFAKEISIKAHTENWSKEKVQTIVDVLLNHIFNDRTDLFDGTFLKELSMISFLCPERA 3660
                             *  : :*     :      ::*  :.::. ::       :    :    :: :.              ** :**:        : : .* .:.          : :   .  **  : ..   :        :  : ::   :        
                                                 S           X                                                                                   M   X        P       S    W  V 
 
 Romano et al., Human Mutation  29 
 
Supp. Figure S7. Multiple alignment ofthe SIRPT1-srXand SIRPT3-srXamino acid sequences ofvertebrate sacsin proteins. Sequences (human, orangutan, 
dog, horse, mouse, rat, mouse, zebrafinch, chicken, anole, fugu,tetraodon, stickleback, medaka, zebrafish) were aligned by ClustalW2 using default parameters.
Then missense and nonsense mutations were mapped on the generated alignment. Amino acid changes due to mutations known to be pathogenic are highlighted 
in red (missense mutations) and purple (nonsensemutations) (see Table 1 for reference). Amino acid changes due to missense mutations not clearly associated to 
disease are highlighted in yellow (see Supp. Table S3 for reference). Amino acid changes that are known tobe non-pathogenic arehighlighted in green (Supp. 
Table S3). The following mutations are mapped: p.R728X, p.R742X, p.L802P, p.C991R, p.F1054S, p.C1066X, p.R3224X, p.W3248R, p.Y3430X, p.L3481P, 
p.R3636X, p.L3645P, p.F3653S, p.A694T, p.T727S, p.Q860K, p.Q936E, p.Q936K, p.V995F, p.V3369A, p.I3632M, p.R3658W. 
 Romano et al., Human Mutation  30 
 
Supp. Table S1. DNA sequences at the exon/intron boundaries of the zebrafish (Danio rerio) sacs gene
No. Exon size
(bp)
Donor exon/introna Intron sizeb 
(bp)
Acceptor intron/exona 
1 Not defined AAGACCCGTG gtgagtttaa 7825 acaattttag GTTGCCATGG
2 151 TGGAAAAATG gtgagttgca 11559 ttgtgtatag GTTCATGATG
3 91 AGAGGTGGAG gtaagacact 5054 tcttttgcag GGAGGTTTGG
4 86 GATTCTAAAA gtaagaacat 113 tgctgtacag GAGCTGATTC
5 112 CAATATCAGG gtaacatgag 119 ttttctacag GAACAGCTTT
6 147 CACATAACAG gtgagaaaaa 3618 tcttttatag ATGTACCTAG
7 1843 AGTATCCCAG gtacaggcta 3063 ttatttctag GTCACTTTAT
8 92 AAAAGCAGAG gtagacaccc 3002 gtactttcag GGAGGCCTTG
9 Not defined    
aExon sequences are indicated by upper case letters and intron sequences by lower caseletters. 
bIntrons sizes were determined from sequence analysis of clone CH73-346G24 (GenBank acc. no. FP016239.4). 
bp, base pair. 
 Romano et al., Human Mutation  31 
 
Supp. Table S2. Sequence identity(%) among vertebrate sacsin proteins 
Species 
human 
(4579 aa) 
orangutan
(4579 aa)
mouse 
(4582 aa)
rat 
(4581 aa)
dog
(4578 aa)
horse 
(4577 aa)
chicken 
(4573 aaa)
zebra finch 
(4578 aa)
anole lizard 
(4579 aaa)
fugu
(4579 aa) 
tetraodon
(4578 aa)
stickleback 
(4579 aa)
medaka 
(4579 aa)
zebrafish 
(4578 aa)
human 
(4579 aa)
100              
orangutan
(4579 aa)
99.2 (99) 100             
mouse 
(4582 aa)
93.5 (93) 93.5 (93) 100            
rat 
(4581 aa)
93.4 (93) 93.4 (93) 98.1 (98) 100           
dog
(4578 aa)
95.5 (95) 95.5 (95) 93.4 (93) 93.3 (93) 100          
horse 
(4577 aa)
94.6 (94) 94.5 (94) 92.4 (92) 92.4 (92) 95.4 (95) 100         
chicken 
(4573 aaa)
84.6 (84) 84.7 (84) 84.2 (84) 84.2 (84) 84.9 (84) 84.3 (84) 100        
zebra finch 
(4578 aa)
84.8 (84) 84.9 (84) 84.3 (84) 84.3 (84) 85.3 (85) 84.7 (84) 94.7 (94) 100       
anole lizard 
(4579 aaa)
83.0 (83) 83.0 (83) 82.8 (82) 82.7 (82) 83.3 (83) 82.9 (82) 85.3 (85) 85.5 (85) 100      
fugu
(4579 aa)
68.8 (68) 68.8 (68) 68.6 (68) 68.6 (68) 68.7 (68) 68.7 (68) 69.1 (69) 69.6 (69) 68.7 (68) 100     
tetraodon
(4578 aa)
67.8 (67) 67.9 (67) 68.1 (67) 68.0 (67) 68.1 (68) 68.2 (68) 68.3 (68) 68.9 (68) 68.1 (67) 90.9 (90) 100    
stickleback 
(4579 aa)
70.1 (69) 70.1 (69) 69.8 (69) 69.7 (69) 69.9 (69) 70.1 (69) 70.3 (70) 70.7 (70) 69.9 (69) 84.9 (84) 83.5 (83) 100   
medaka 
(4579 aa)
69.8 (69) 70.0 (69) 69.9 (69) 69.9 (69) 69.8 (69) 70.0 (69) 69.8 (69) 70.2 (69) 69.6 (69) 83.4 (83) 82.2 (82) 86.4 (86) 100  
zebrafish 
(4578 aa)
70.2 (70) 70.3 (70) 70.2 (70) 70.2 (70) 70.1 (70) 70.3 (70) 70.8 (70) 71.1 (70) 70.4 (70) 78.0 (78) 77.4 (77) 80.4 (80) 79.6 (79) 100
Pairwise scores were generated using SIM. Similar results wereobtained using ClustalW2 (parentheses). 
aAmino acids fromthe first coding exon missing (see Supp. Fig. S1).
aa, amino acid.
 Romano et al., Human Mutation  32 
 
Supp. Table S3. Human SACSgene(missense and nonsense only) polymorphismsmapped in this study 
Variation Exon Mutation Amino acid change Clinical association Reference
(see SNP database at 
GenBank and/or SNP
annotations at Ensembl) 
 Nucleotide position in 
CDSa 
Amino acid position 
in proteinb 
(see Reference, last column)  
rs34482854 7 c.484G>A p.A162T non-pathogenic http://www.ncbi.nlm.nih.gov/snp?term=rs34482854 
rs2031640 8 c.696T>A p.N232K non-pathogenic [Vermeer et al., 2009; Guernseyet al., 2010]
 8 c.973G>A p.G325R non-pathogenic [Vermeer et al., 2009] 
rs78629788 8 c.1186A>G p.N396D unclear http://www.ncbi.nlm.nih.gov/snp?term=rs78629788 
 8 c.1373C>A
c.1373C>G
p.T458K
p.T458R
unclear
unclear
In house database
In house database
rs76662648 8 c.1522C>A p.L508M non-pathogenic http://www.ncbi.nlm.nih.gov/snp?term=rs76662648 
 8 c.1846G>C p.A616P non-pathogenic [Vermeer et al., 2009] 
rs17325713 8 c.2080G>A p.A694T non-pathogenic [Vermeer et al., 2009] 
rs61760905 9 c.2180C>G p.T727S non-pathogenic http://www.ncbi.nlm.nih.gov/snp?term=rs61760905 
rs76194641 10 c.2578C>A p.Q860K non-pathogenic http://www.ncbi.nlm.nih.gov/snp?term=rs76194641 
rs61978562 10 c.2806C>A
c.2806C>G
p.Q936K
p.Q936E
non-pathogenic
non-pathogenic
http://www.ncbi.nlm.nih.gov/snp?term=rs61978562 
In house database
 10 c.2983G>T p.V995F non-pathogenic [Vermeer et al., 2009] 
rs76470518 10 c.3734A>G p.Y1245C non-pathogenic http://www.ncbi.nlmnih.gov/snp?term=rs76470518 
rs76872266 10 c.3752T>C p.I1251T non-pathogenic http://www.ncbi.nlm.nih.gov/snp?term=rs76872266 
 10 c.3990T>A p.D1330E non-pathogenic [Guernseyet al.,2010]
rs61326562 10 c.4117G>C p.A1373P non-pathogenic http://www.ncbi.nlm.nih.gov/snp?term=rs61326562   
rs61548169 10 c.4118C>T p.A1373V non-pathogenic http://www.ncbi.nlm.nih.gov/snp?term=rs61548169   
 10 c.4466A>G p.N1489S non-pathogenic [Vermeer et al., 2009] 
rs117929959 10 c.5443T>C p.C1815R non-pathogenic http://www.ncbi.nlm.nih.gov/snp?term=rs117929959 
rs35865691 10 c.6051G>C p.K2017N non-pathogenic http://www.ncbi.nlm.nih.gov/snp?term=rs35865691 
rs80132141 10 c.6336A>C p.R2112S unclear http://www.ncbi.nlm.nih.gov/snp?term=rs80132141 
rs61948369 10 c.6344A>C p.H2115P unclear http://www.ncbi.nlm.nih.gov/snp?term=rs61948369 
 10 c.6781C>A p.L2261I non-pathogenic [Vermeer et al., 2009] 
rs79291029 10 c.6833T>G p.V2278G unclear http://www.ncbi.nlm.nih.gov/snp?term=rs79291029 
 10 c.6946A>Gc p.T2316A non-pathogenic [Vermeer et al., 2009] 
rs61754478 10 c.7140T>A p.N2380K non-pathogenic [Vermeer et al., 2009] 
rs113600013 10 c.7183T>C p.C2395R non-pathogenic http://www.ncbi.nlm.nih.gov/snp?term=rs113600013 
rs111250527 10 c.7190T>C p.V2397A non-pathogenic http://www.ncbi.nlm.nih.gov/snp?term=rs111250527 
rs112638594 10 c.7300A>G p.S2434G non-pathogenic http://www.ncbi.nlm.nih.gov/snp?term=rs112638594 
rs78239814 10 c.7384C>T p.P2462S unclear http://www.ncbi.nlm.nih.gov/snp?term=rs78239814 
rs111920492 10 c.7528G>A p.A2510T non-pathogenic http://www.ncbi.nlm.nih.gov/snp?term=rs111920492 
rs36060617 10 c.7880A>G p.N2627S unclear http://www.ncbi.nlm.nih.gov/snp?term=rs36060617 
rs78827970 10 c.8127A>C p.K2709N non-pathogenic http://www.ncbi.nlm.nih.gov/snp?term=rs78827970 
rs117846594 10 c.8245A>G p.I2749V non-pathogenic http://www.ncbi.nlm.nih.gov/snp?term=rs117846594 
rs111540787 10 c.8339T>G p.F2780C non-pathogenic http://www.ncbi.nlm.nih.gov/snp?term=rs111540787 
rs61742502 10 c.8344G>A
c.8344G>C
c.8344G>T
p.A2782T
p.A2782P
p.A2782S
unclear
unclear
unclear
http://www.ncbi.nlm.nih.gov/snp?term=rs61742502 
In house database
In house database
rs61742500 10 c.8345C>T
c.8345C>A
c.8345C>G
p.A2782V
p.A2782E
p.A2782G
unclear
unclear
unclear
http://www.ncbi.nlm.nih.gov/snp?term=rs61742500 
In house database
In house database
rs9552930 10 c.8482A>G p.S2828G non-pathogenic http://www.ncbi.nlm.nih.gov/snp?term=rs9552930 
rs11839380 10 c.8873A>G p.K2958R non-pathogenic http://www.ncbi.nlm.nih.gov/snp?term=rs11839380 
rs17078605 10 c.10106T>C p.V3369A non-pathogenic [Engert et al., 2000; Vermeer et al., 2009]
rs35256065 10 c.10896A>G p.I3632M non-pathogenic http://www.ncbi.nlm.nih.gov/snp?term=rs35256065 
rs115155117 10 c.10972C>T p.R3658W unclear http://www.ncbi.nlm.nih.gov/snp?term=rs115155117 
rs36061856 10 c.10982C>T p.A3661V unclear http://www.ncbi.nlm.nih.gov/snp?term=rs36061856 
rs17078601 10 c.11032C>G p.P3678A non-pathogenic [Vermeer et al., 2009] 
 10 c.11780C>T p.A3927V unclear [Guernseyet al.,2010]
rs113609509 10 c.12380A>G p.N4127S non-pathogenic http://www.ncbi.nlm.nih.gov/snp?term=rs113609509 
rs35799469 10 c.12649A>G p.N4217D unclear http://www.ncbi.nlm.nih.gov/snp?term=rs35799469 
 10 c.12649A>C p.N4217H unclear In house database
rs76919938 10 c.13002G>T p.L4334F unclear http://www.ncbi.nlm.nih.gov/snp?term=rs76919938 
 10 c.13522A>C p.K4508Q unclear [Vermeer et al., 2009] 
rs34382952 10 c.13717A>C p.N4573H unclear [Vermeer et al., 2009] 
This table lists 57 missense mutations described as Single Nucleotide Polymorphisms (SNPs) in humans (January2012d). A total of 8 variants are 
new and as yet unpublished, and wereidentified upon alarge collaborative clinical-genetic work performed in the laboratoryof one of us (Filippo M.
Santorelli,in house database) on behalf of SPATAX,the Euro-Mediterranean clinical network on inherited ataxias and spastic paraplegias. Detailed 
information on the associated clinical and paraclinical features in patients as well as on mutation analyses will be presented elsewhere. Such 
mutations are either undoubtedlynon-pathogenic (35 missense mutations) or not yet clearlyassociated with disease (22 missense mutations). Unclear 
were defined gene variants present in SNP databases or also detected in low percentage in healthy controls but dubbed as “probably damaging” 
following analysis with PolyPhen-2 (PolymorphismPhenotyping v2; http://genetics.bwh.harvard.edu/pph2/),a tool which predicts possible impact on 
the structure and function using physical and comparative considerations. 
aBased on the following NCBI Reference Sequence: GenBank acc.no. NM_014363.4. DNA mutation numbering systemin use is based on cDNA 
sequence (with a 'c.' symbol before the number). Nucleotide numbering reflects cDNA numbering with +1 corresponding to the A of the ATG 
translation initiation codon in the reference sequence, with the initiation codon being codon 1 (www.hgvs.org).  
bBased on the following NCBI Reference Sequence: GenBank acc. no. NP_055178.3. Amino acid change numbering system in use is based on 
protein sequence (with a 'p.' symbol before the letter) (www.hgvs.org). 
cSNP not validated. 
dNew validated SNPs fromdBSNP are reported in Appendix II; new SNPs fromNHLBI Exome Sequencing Project are reported in Appendix III. 
SNP, Single Nucleotide Polymorphism; CDS, coding sequence. 
 Romano et al., Human Mutation  33 
 
Supp. Table S4.Detailedpositional information anddistribution of themutations within the various domains 
along human sacsin
Domain Domain 
length (amino 
acids) 
Missense 
mutations 
(pathogenic) 
Nonsense 
mutations 
(pathogenic) 
Missense 
mutations (non-
pathogenic) 
Missense 
mutations 
(unclear) 
Missense mutations 
(uncertain; 
pathogenic in double 
mutants)a 
Total mutations 
Interdomain 11 - - - - - -
Ubiquitin-
like 
72 - - - - - -
SIRPT1-sr1 256 6 (6/0/0/0)b 2 (1/1/0/0) 3 (3/0/0/0) - - 11 (10/1/0/0)
Interdomain 60 - - - 1 (0/0/1/0) - 1 (0/0/1/0) 
SIRPT1-sr2 158 3 (3/0/0/0) 1 (1/0/0/0) 1 (1/0/0/0) 2 (2/0/0/0) 1c (1/0/0/0) 8 (8/0/0/0)
Interdomain 86 1 (1/0/0/0) - 1 (0/0/0/1) - - 2 (1/0/0/1) 
SIRPT1-srX 519 3 (3/0/0/0) 3 (2/0/0/1) 6 (0/3/1/2) - - 12 (5/3/1/3)
Interdomain 49 - - - - - -
SIRPT1-sr3 163 1 (0/1/0/0) 2 (1/0/0/1) 5 (1/1/3/0) - - 8 (2/2/3/1) 
Interdomain 69 2 (2/0/0/0) - - - - 2 (2/0/0/0) 
SIRPT2-sr1 304 5 (5/0/0/0) 3 (2/1/0/0) 1 (0/0/1/0) - - 9 (7/1/1/0) 
Interdomain 78 - - 1 (0/0/0/1) - - 1 (0/0/0/1) 
SIRPT2-sr2 143 2 (2/0/0/0) 1 (0/1/0/0) - - - 3 (2/1/0/0) 
Interdomain 318 - 2 (1/1/0/0) 2 (1/1/0/0) 3 (2/1/0/0) - 7 (4/3/0/0) 
SIRPT2-sr3 157 1 (1/0/0/0) 1 (1/0/0/0) 5 (2/0/2/1) - - 7 (4/0/2/1) 
Interdomain 68 - 1 (1/0/0/0) 1 (1/0/0/0) 1 (1/0/0/0) - 3 (3/0/0/0) 
SIRPT3-sr1 257 2 (2/0/0/0) 1 (1/0/0/0) 2 (1/1/0/0) 1 (1/0/0/0) - 6 (5/1/0/0) 
Interdomain 57 - - 1 (1/0/0/0) 6 (6/0/0/0) 1c (1/0/0/0) 8 (8/0/0/0) 
SIRPT3-sr2 135 - 1 (1/0/0/0) 2 (1/0/0/1) - - 3 (2/0/0/1) 
Interdomain 120 - - - - - -
SIRPT3-srX 579 4 (3/1/0/0) 3 (3/0/0/0) 2 (0/2/0/0) 1 (1/0/0/0) 2d (2/0/0/0) 12 (9/3/0/0)
XPCB 76 - 1 (0/0/0/1) 1 (1/0/0/0) 1 (0/0/0/1) - 3 (1/0/0/2) 
SIRPT3-sr3 161 - 1 (1/0/0/0) - - - 1 (1/0/0/0) 
Interdomain 404 1 (1/0/0/0) 3 (2/1/0/0) 1 (0/0/1/0) 3 (1/0/2/0) - 8 (4/1/3/0) 
DnaJ 60 3 (2/1/0/0) 1 (1/0/0/0) - 1 (1/0/0/0) - 5 (4/1/0/0) 
Interdomain 90 - 1 (1/0/0/0) - - - 1 (1/0/0/0) 
HEPN 117 3 (3/0/0/0) - - 1 (1/0/0/0) - 4 (4/0/0/0) 
Interdomain 12 - - - 1 (0/0/1/0) - 1 (0/0/1/0) 
        
Sacsin 4579 37 (34/3/0/0) 28 (20/5/0/3) 35 (13/8/8/6) 22 (16/1/4/1) 4 (4/0/0/0) 126 (87/17/12/10) 
When mapped along the sacsin sequence (see Supp. Fig. S2), the vast majority of the natural mutations (111 out of 126) 
found in human sacsin fellindomains among those defined, namely SIRPTs, DnaJ and HEPN domain (see also Supp.
Fig. S3). In particular, 42 mutations were in SIRPT1,27 in SIRPT2,33 in SIRPT3,5 in DnaJand 4 in HEPN, whereas 
15 mutations were in the regions external to these domains. The mutations were pathogenic missense mutations (37 
mutations), pathogenic nonsense (protein truncating) mutations (28 mutations), non-pathogenic missense mutations (35 
mutations), unclear missense mutations (22 mutations) and unclear doublemissense mutations (i.e. theallele contained 
a double missense mutation that resulted in a pathogenic state) (4 mutations). Moreover, 46 natural pathogenic 
mutations (27 missense and 19 nonsense mutations) were within the borders of the newly identified SIRPT sub-repeats, 
that occurred in triplicate (sr1, sr2, sr3) and duplicate (srX) in the sacsin protein. In the same regions, 27 non-
pathogenic missense mutations (among SNPs) and 7 missense mutations not obviously associated with disease (4 
unclear missense mutations among SNPs and 3 among the pathogenic double missense mutations) could also be 
located. Thedistribution of all the various categories of mutationsconsidered in this study within the different sacsin 
domains is schematically representedin this table.  
aFor details, see:Baets etal., 2010. 
bThe schematic notation (number1/number2/number3/number4) indicates thenumber of positions along the alignment 
respectivelyoccupied by identical(*), conserved (:), semi-conserved (.) and non-conserved ( ) amino acids (as assessed 
by ClustalW) in a given domain. 
cp.[L556P;P2798Q]+[L556;P2798Q]. Based on the NCBI Reference Sequence: GenBank acc. no. NP_055178.3. 
Amino acid change numbering system in use is based on protein sequence (with a 'p.' symbol before the letter) 
(www.hgvs.org).
dp.[R3636Q;P3652T]+[R3636Q;P3652T]. Based on theNCBI ReferenceSequence: GenBank acc. no. NP_055178.3. 
Amino acid change numbering system in use is based on protein sequence (with a 'p.' symbol before the letter) 
(www.hgvs.org).
SNPs, SingleNucleotide Polymorphisms. 
 Romano et al., Human Mutation  34 
 
Supp. TableS5. Detailed positional information and distribution of the missense mutations in thealigned SIRPT
sr1, sr2, sr3and srXdomains
Aligned Domains Missense mutations (pathogenic) Missense mutations (non-pathogenic) Missense mutations (unclear) Total mutations 
     
SIRPT1-sr1 6 (5/1/0/0)a 3 (0/0/0/3) - 11 (5/1/0/5)
SIRPT2-sr1 5 (2/0/0/3) 1 (0/0/0/1) - 9 (2/0/0/7) 
SIRPT3-sr1 2 (2/0/0/0) 2 (0/1/0/1) 1 (1/0/0/0) 6 (3/1/0/2) 
     
Sub-total sr1 13 (9/1/0/3) 6 (0/1/0/5) 1 (1/0/0/0) 26 (10/2/0/14) 
     
SIRPT1-sr2 3 (3/0/0/0) 1 (0/0/0/1) 2 (2/0/0/0) 8 (6/0/0/2) 
SIRPT2-sr2 2 (1/0/0/1) - - 3 (1/0/0/2) 
SIRPT3-sr2 - 2 (0/0/1/1) - 3 (1/0/1/1) 
     
Sub-total sr2 5 (4/0/0/1) 3 (0/0/1/2) 2 (2/0/0/0) 14 (8/0/1/5)
     
SIRPT1-sr3 1 (0/0/0/1) 5 (0/0/1/4) - 8 (0/0/1/7) 
SIRPT2-sr3 1 (0/1/0/0) 5 (0/0/0/5) - 7 (0/1/0/6) 
SIRPT3-sr3 - - - 1 (0/0/1/0) 
     
Sub-total sr3 2 (0/1/0/1) 10 (0/0/1/9) - 16 (0/1/2/13)
     
SIRPT1-srX 3 (1/1/0/1) 6 (0/2/0/4) - 12 (2/3/0/7)
SIRPT3-srX 4 (1/2/0/1) 2 (0/1/0/1) 1 (0/1/0/0) 12 (1/4/0/7)
     
Sub-total srX 7 (2/3/0/2) 8 (0/3/0/5) 1 (0/1/0/0) 24 (3/7/0/14)
     
Total 27 (15/5/0/7) 27 (0/4/2/21) 4 (3/1/0/0) 80 (21/10/3/46)
The multiple alignments of the SIRPTsr1, sr2, sr3 and srX domains fromthe human and other vertebrate sacsin are 
represented in Supp. Fig. S4, Supp. Fig. S5, Supp. Fig. S6 and Supp. Fig. S7, respectively. When mapped on our
alignments, itwas evident that the majority (20 out of 27) of the natural pathogenic missense mutations occurred in
human sacsin on amino acid residue positions that were invariably conserved a) in all vertebrate sacsin proteins and b) 
in each of the alignedSIRPTsub-repeat. Conversely, only6 out of 27 non-pathogenic missense mutations (SNPs)could 
be placed in conserved positions across theSIRPT domains. The distribution of these mutations within and across the
different sacsindomains is schematically representedin this table.  
aThe schematic notation (number1/number2/number3/number4) indicates the number of positions along the alignment 
respectivelyoccupied by identical(*), conserved (:), semi-conserved (.) and non-conserved ( ) amino acids (as assessed 
by ClustalW) acrossdomains. 
SNPs, SingleNucleotide Polymorphisms. 
 Romano et al., Human Mutation  35 
 
Supp. TableS6. Composite SPAX score assigned to ARSACS patients selected for the presence on both alleles of either a frameshift mutation or a stop mutation ora 
macrodeletion
Origin SACS mutation Reference Composite SPAX Score = Total scorecorrected for years disease duration/100 
 Allele 1a Allele 2a  
Aragona-Spain/Croatia c.832C>T (p.Q278X) c.9670C>T (p.R3224X) [Gazullaet al., 2012] 1.63 
Japan c.1184_1193delGTAACAGTGT(p.C395WfsX12) c.2060delA (p.D687VfsX26) [Ouyanget al., 2006] 1.60 
TheNetherlands c.1475G>A (p.W492X) c.961C>T (p.R321X) [Vermeer et al., 2008; Vermeer et al., 2009] 1.72 
TheNetherlands c.2182C>T (p.R728X) c.2182C>T (p.R728X) [Vermeer et al., 2008; Vermeer et al., 2009] 1.56 
UK c.2224C>T (p.R742X) Δ(1.5 Mb macrodeletion; 6 genes aredeleted) [Terracciano et al., 2010] 1.52 
Aragona-Spain c.3198T>A (p.C1066X) c.3198T>A (p.C1066X) [Gazullaet al., 2012] 1.70 
Italy c.4033_4034insC (p.Q1345fsX4) c.4033_4034insC (p.Q1345fsX4) [Criscuolo et al., 2004] 1.84 
Japan c.4033C>T (p.Q1345X) c.4033C>T (p.Q1345X) [Okawaet al., 2006] 1.66 
Italy c.4108C>T (p.Q1370X) c.6837_6838insA (p.K2279fsX11) [Grieco et al., 2004] 1.84 
TheNetherlands (Turkish descent) c.4957G>T (p.E1653X) c.4957G>T (p.E1653X) [Vermeer et al., 2008; Vermeer et al., 2009] not possibleto calculate 
TheNetherlands c.5125C>T (p.Q1709X) c.12160C>T (p.Q4054X) [Vermeer et al., 2008; Vermeer et al., 2009] not possibleto calculate 
Italy c.5629C>T (p.R1877X) c.5629C>T (p.R1877X) [Anesi et al., 2011] not possibleto calculate 
Algeria c.5719C>T (p.R1907X) c.5719C>T (p.R1907X) In housedatabase 1.56 
Japan c.5990_5991delCT (p.D1996fsX3) c.5990_5991delCT (p.D1996fsX3) [Shimazaki et al., 2007] 1.52 
Japan c.6355C>T (p.R2119X) c.6355C>T (p.R2119X) [Haraet al., 2007] 1.52 
Algeria c.6409C>T (p.Q2137X) c.6409C>T (p.Q2137X) [H’mida-Ben Brahim et al., 2011] not possibleto calculate 
Italy c.7250_7254delCAGAA(p.T2417fsX12) c.7250_7254delCAGAA(p.T2417fsX12) [Grieco et al., 2004] 1.82 
Quebec c.7504C>T (p.R2502X) c.8844delT (p.P2948fsX4) [Engert et al., 2000] not possibleto calculate 
France c.8289T>G (p.Y2763X) c.8320A>T (p.R2774X) In housedatabase not possibleto calculate 
Spain c.8677A>T (p.R2893X) c.11303insG (p.T3768fsX1) In housedatabase 1.50 
Japan c.8793delA (p.K2931fsX21) c.8793delA (p.K2931fsX21) [Haraet al., 2005] not possible to calculate 
Tunisia c.10290C>G (p.Y3430X) c.10290C>G (p.Y3430X) [H’mida-Ben Brahim et al., 2011] not possibleto calculate 
TheNetherlands c.10906C>T (p.R3636X) c.961C>T (p.R321X) [Vermeer et al., 2008; Vermeer et al., 2009] 1.54 
Italy c.11185C>T (p.Q3729X) c.11185C>T (p.Q3729X) [Masciullo et al., 2008] 1.48 
Belgium (Hungarian descent) c.11265_11266delAT (p.I3755MfsX7) c.172del? (Ex3-5del) [Baets et al., 2010] not possibleto calculate 
TheNetherlands c.12160C>T (p.Q4054X) c.12160C>T (p.Q4054X) [Vermeer et al., 2008; Vermeer et al., 2009] 1.54 
TheNetherlands c.12160C>T (p.Q4054X) c.6000_6004delAAGAA (p.R2002fsX24) [Vermeer et al., 2008; Vermeer et al., 2009] 1.68 
TheNetherlands c.12160C>T (p.Q4054X) c.2094-2 A>Gb (possibleexon skipping) [Vermeer et al., 2008; Vermeer et al., 2009] 1.56 
TheNetherlands c.2185+1delGb (possibleexon skipping) c.2185+1delGb (possibleexon skipping) [Vermeer et al., 2008; Vermeer et al., 2009] 1.64 
Italy c.12428_12429insA (p.Y4143X) c.12428_12429insA (p.Y4143X) [Prodi et al., 2012] 1.76 
Tunisia c.12851_12854delAGAG (p.E4284fsX23) c.12851_12854delAGAG (p.E4284fsX23) [Bouhlal et al., 2009] not possibleto calculate 
Japan c.12973C>T (p.R4325X) c.12973C>T (p.R4325X) [Takiyama et al., 2006; Yamamoto et al., 2006]  not possibleto calculate 
Italy c.13132C>T (p.R4378X) c.13132C>T (p.R4378X) [Anesi et al., 2011] not possibleto calculate 
UK c.13237C>T (p.Q4413X) Δ(1.5 Mb macrodeletion; 6 genes aredeleted) [Terracciano et al., 2010] 1.72 
This table lists34 ARSACS patients selected for thepresence on bothalleles of eitheraframeshift mutation or astop mutation or a macrodeletion.A total of 3 patients are new 
and as yet unpublished, and were identified upon a large collaborative clinical-geneticwork performed in the laboratory of one of us (Filippo M. Santorelli, in house database) on
behalf of SPATAX, the Euro-Mediterranean clinical network on inherited ataxias and spasticparaplegias. Detailed information on the associated clinicaland paraclinicalfeatures
in patientsas wellas on mutation analyses willbe presented elsewhere. 
aNumbering based on the following NCBI Reference Sequences: GenBank acc. no. NM_014363.4, for nucleotide, andGenBank acc. n. NP_055178.3, for protein. DNA mutation 
numbering systemin use is based on cDNAsequence (with a 'c.'symbol before the number). Nucleotide numbering reflects cDNA numbering with+1 corresponding to the A of 
the ATG translation initiation codon in the reference sequence, with the initiation codon being codon 1. Amino acid change numbering systemin use is based on protein sequence
(with a 'p.'symbol before theletter) (www.hgvs.org). Original nucleotide and amino acid positions and changescanbefound in the original papers (see Reference).
bSplice site mutation.  
del, base deletion (microdeletion); Δ, gene deletion (macrodeletion); Ex, exon; fs, frameshift; ins, insertion. 
 Romano et al., Human Mutation  36 
 
Appendix I. Variants not mapped inthis study
Origin Exon Nucleotideposition 
(NM_014363.4)
Amino acidposition 
(NP_055178.3)
Reference
          
Belgium 4 c.216delT p.C72fsX4 [Baets et al., 2010]
Japan  7 c.482delA p.N161fsX14 [Kamada et al.,2008]
Italy  7 c.600_604+1delAACAGG p.I200fsX6 [Terracciano etal., 2009]
China  8 c.1229delT p.L410X [Shen etal., 2012]
UK  9 c.2076delG p.T692fsX15 [Pyle et al., 2012]
Tunisia  10 c.3328_3329insA p.I1110fsX1 [El Euch-Fayache etal., 2003]
Belgium 10 c.3421_3422insAC p.L1141fsX9 [Baets et al., 2010]
Tunisia  10 c.3585delT p.I1195fsX11 [El Euch-Fayache etal., 2003]
UK  10 c.3965_3966delAC p.G1322VfsX21 [Pyle et al., 2012]
Japan  10 c.5201_5202delAG p.K1733fsX3 [Yamamoto et al., 2005]
China  10 c.5840C>G p.P1947R [Shen etal., 2012]
Serbia  10 c.6093_6095delTTC p.S2032del [Baets et al., 2010]
Japan  10 c.6172delT p.F2457fsX19 [Yamamoto et al., 2005]
Belgium 10 c.7374delT p.L2458fsX16 [Baets et al., 2010]
The Netherlands 10 c.8401_8403delCAA p.Q2801del [Vermeer et al., 2009]
Belgium 10 c.9331delA p.N3111IfsX16 [Mantoet al., unpublished data]
Turkey  10 c.10298delC p.T3433fsX25 [Richter etal., 2004] 
Belgium 10 c.11234_11235delTT p.L3745RfsX1 [Baets et al., 2010]
Italy  10 c.11265_11266delAT p.N3754fsX7 [Masciullo et al., 2012]
Italy  10 c.11598delC p.G3866GfsX2 [Masciullo et al., 2012]
Italy  10 c.11777A>G p.D3926G [Masciullo et al., 2012]
Turkey  10 c.11829_11832delAGTT p.L3943fsX3 [Richter etal., 2004] 
Tunisia  10 c.13390G>T p.D4464Y [Bouhlal etal.,unpublished data] 
This table represents the recent update of additional pathogenic variants (small deletions, insertions) leading to 
frameshift in the SACS geneand described in ARSACS patients of different geographicorigins. Positions follow the 
guidelines for mutation nomenclature with numbering +1 in cDNA corresponding to the A of the ATG translation 
initiation codon inthe reference sequence, with the initiation codon being codon 1 (www.hgvs.org).
del, base deletion; fs, frameshift; ins, insertion.  
 
 Romano et al., Human Mutation  37 
 
Appendix II. Newvalidated SNPs in dBSNP 
Variation Exon Mutation Amino acid 
change 
Clinical 
association
Reference 
(see SNP database at 
GenBank and/or SNP 
annotations at Ensembl) 
 Nucleotide 
position in CDS 
(NM_014363.4)
Amino acid 
position in protein 
(NP_055178.3) 
(see Reference, 
last column) 
 
rs148286091 6 c.1066T>G p.I356L non-pathogenic http://www.ncbi.nlm.nih.gov/snp?term=rs148286091 
rs145213666 7 c.1378G>A p.L460F unclear http://www.ncbi.nlm.nih.gov/snp?term=rs145213666 
rs146852400 8 c.2146G>A p.H716Y non-pathogenic http://www.ncbi.nlm.nih.gov/snp?term=rs146852400 
rs143677534 8 c.2234C>T p.R745H unclear http://www.ncbi.nlm.nih.gov/snp?term=rs143677534 
rs139993038 8 c.2926G>T p.R976S unclear http://www.ncbi.nlm.nih.gov/snp?term=rs139993038 
rs144267558 8 c.3427G>T p.Q1143K non-pathogenic http://www.ncbi.nlm.nih.gov/snp?term=rs144267558 
rs146451611 8 c.4076A>G p.M1359T non-pathogenic http://www.ncbi.nlm.nih.gov/snp?term=rs146451611 
rs147317123 10 c.10274T>C p.K3425R non-pathogenic http://www.ncbi.nlm.nih.gov/snp?term=rs147317123 
This table represents the recent update of additional SNPs in the SACS gene. Such mutations are either undoubtedlynon-pathogenic or not yet clearly 
associated with disease. Unclear were defined gene variants present in SNP databases or also detected in low percentage in healthy controls but 
dubbed as “probablydamaging” following analysis with PolyPhen-2 (PolymorphismPhenotyping v2; http://genetics.bwh.harvard.edu/pph2/),a tool 
which predicts possible impact on the structure and function using physical and comparative considerations. Positions follow the guidelines for 
mutation nomenclature with numbering +1 in cDNA correspondingto the A of the ATG translation initiationcodon in the reference sequence, with
the initiation codon being codon 1 (www.hgvs.org). 
SNP, Single Nucleotide Polymorphism; CDS, coding sequence. 
 
 Romano et al., Human Mutation  38 
 
Appendix III. SNPs in Exome projects
Variation Exon Mutation Amino acid change Clinical association 
(seeSNP databaseat GenBank and/or SNP 
annotations at Ensembl) 
  Nucleotideposition in CDS 
(NM_014363.4) 
Amino acid positionin 
protein (NP_055178.3) 
  
rs146610589 3 c.443A>G p.M148T non-pathogenic
  3 c.446G>A p.A149V non-pathogenic
rs146784878 4 c.655G>T p.Q219K unclear 
  4 c.659G>A p.T220I non-pathogenic
rs116907814 5 c.810A>C p.F270L non-pathogenic
  5 c.956T>A p.Y319F non-pathogenic
  5 c.981C>A p.E327D unclear 
rs149444716 6 c.1067A>G p.I356T non-pathogenic
  6 c.1081T>C p.K361E non-pathogenic
  6 c.1094C>T p.S365N unclear 
  6 c.1097T>C p.N366S non-pathogenic
rs137924716 6 c.1123C>T p.V375I non-pathogenic
  6 c.1129T>C p.I377V non-pathogenic
  6 c.1144C>T p.E382K non-pathogenic
  6 c.1272C>G p.M424I non-pathogenic
rs142024534 6 c.1273G>T p.P425T non-pathogenic
rs138413501 6 c.1278T>A p.L426F unclear 
rs138842240 6 c.1369T>C p.S457G non-pathogenic
rs149951538 7 c.1387G>A p.H463N unclear 
rs141487769 7 c.1444G>C p.L482N non-pathogenic
  7 c.1463G>A p.P488L unclear 
  7 c.1519T>C p.T507A non-pathogenic
rs147821633 7 c.1544C>T p.R515H unclear 
  7 c.1562C>G p.S521T non-pathogenic
  7 c.1592A>G p.I531T non-pathogenic
  7 c.1613G>A p.A538V non-pathogenic
rs140507581 7 c.1640G>C p.P547R unclear 
  7 c.1762T>C p.K588E non-pathogenic
  8 c.1880G>A p.T627M unclear 
rs149638449 8 c.1885C>T p.A629T non-pathogenic
  8 c.1907C>T p.R636Q unclear 
  8 c.2023T>A p.N675Y non-pathogenic
rs146395198 8 c.2024T>C p.N675S non-pathogenic
rs138971880 8 c.2059C>T p.D687N unclear 
  8 c.2096G>C p.S699C non-pathogenic
  8 c.2123A>T p.F708Y non-pathogenic
rs141006271 8 c.2140T>C p.K714E unclear 
rs141553858 8 c.2294T>C p.Y765C unclear 
rs147837803 8 c.2329A>G p.S777P unclear 
rs142131182 8 c.2425C>G p.E809Q non-pathogenic
  8 c.2476C>T p.V826I non-pathogenicRomano et al., Human Mutation  39 
 
  8 c.2492T>C p.E831G non-pathogenic
rs143433500 8 c.2497C>T p.E833K unclear 
rs151172635 8 c.2534T>C p.Q845R non-pathogenic
  8 c.2548A>G p.F850L non-pathogenic
rs142037771 8 c.2564A>G p.L855S unclear 
rs142284018 8 c.2602T>C p.I868V non-pathogenic
  8 c.2611G>A p.P871S non-pathogenic
  8 c.2669T>C p.N890S non-pathogenic
  8 c.2681G>A p.S894L unclear 
rs144362131 8 c.2776T>C p.I926V non-pathogenic
  8 c.2785G>A p.R929C unclear 
  8 c.2810C>A p.G937V non-pathogenic
  8 c.2890T>C p.I964V non-pathogenic
rs150429953 8 c.2936T>C p.N979S non-pathogenic
  8 c.2996A>G p.I999T unclear 
  8 c.3017T>C p.H1006R non-pathogenic
rs142300853 8 c.3073T>A p.N1025Y unclear 
rs150981983 8 c.3074T>A p.N1025I unclear 
  8 c.3082G>C p.P1028A non-pathogenic
rs143530284 8 C.3120G>C p.I1040M unclear 
  8 c.3200T>C p.N1067S non-pathogenic
  8 c.3242G>A p.P1081L non-pathogenic
  8 c.3265G>C p.Q1089E unclear 
rs139805032 8 c.3391G>A p.L1131F unclear 
  8 c.3419G>T p.T1140K non-pathogenic
rs140028127 8 c.3443T>G p.K1148T unclear 
rs150694997 8 c.3514C>T p.V1172I unclear 
  8 c.3545G>A p.A1182V non-pathogenic
  8 c.3551G>C p.P1184R non-pathogenic
  8 c.3550G>A p.P1184S non-pathogenic
rs148565480 8 c.3617T>C p.H1206R non-pathogenic
rs144713081 8 c.3778G>C p.H1260D unclear 
rs139012356 8 c.4064T>C p.N1355S unclear 
rs138245586 8 c.4255T>C p.I1419V unclear 
  8 c.4453C>T p.A1485T unclear 
rs148255791 8 c.4508A>G p.M1503T non-pathogenic
  8 c.4513T>C p.I1505V non-pathogenic
rs144653411 8 c.4522T>G p.N1508H unclear 
  8 c.4628T>C p.E1543G non-pathogenic
  8 c.4649A>G p.V1550A non-pathogenic
  8 c.4654T>G p.K1552Q unclear 
  8 c.4663T>C p.K1555E unclear 
  8 c.4669C>G p.G1557R unclear 
  8 c.4757T>C p.N1586S unclear 
rs140953505 8 c.4894T>G p.T1632P non-pathogenic
rs143961484 8 c.4900C>G p.E1634Q unclear Romano et al., Human Mutation  40 
 
  8 c.4936G>C p.L1646M unclear 
rs148824690 8 c.4955T>C p.Q1652R unclear 
rs139387396 8 c.4985G>A p.T1662M unclear 
  8 c.5147T>C p.K1716R unclear 
  8 c.5315C>A p.R1772I unclear 
  8 c.5336G>A p.S1779L unclear 
rs147517201 8 c.5368C>T p.A1790T non-pathogenic
rs144715822 8 c.5391C>G p.K1797N unclear 
  8 c.5461A>G p.C1821R unclear 
rs147273896 8 c.5513C>T p.G1838E unclear 
  8 c.5522A>G p.L1841P unclear 
  8 c.5545C>T p.V1849I non-pathogenic
rs140678034 8 c.5583C>G p.W1861C unclear 
rs138586923 8 c.5592T>A p.K1864N unclear 
  8 c.5617A>C p.Y1873N unclear 
  8 c.5732G>A p.T1911M unclear 
rs144822691 8 c.5744T>C p.H1915R unclear 
  8 c.5848C>T p.D1950N unclear 
  8 c.5849T>C p.D1950G non-pathogenic
  8 c.5915C>A p.G1972V unclear 
  8 c.5932C>T p.V1978I unclear 
rs140058391 8 c.5992T>C p.I1998V non-pathogenic
rs149018756 8 c.6084T>A p.E2028D non-pathogenic
  8 c.6178C>G p.V2060L unclear 
rs140946485 8 c.6241G>C p.L2081V unclear 
  8 c.6266G>A p.S2089L non-pathogenic
rs150018812 8 c.6278C>T p.R2093H unclear 
  9 c.6377A>G p.I2126T non-pathogenic
  9 c.6389C>G p.R2130T unclear 
  9 c.6409G>C p.Q2137E non-pathogenic
rs138732180 9 c.6457T>C p.M2153V unclear 
rs146031135 9 c.6460C>T p.A2154T unclear 
  9 c.6485T>C p.D2162G unclear 
  9 c.6518A>G p.I2173T non-pathogenic
rs142530357 9 c.6542G>A p.A2181V unclear 
rs138040321 10 c.6570A>C p.S2190R unclear 
rs149278134 10 c.6577C>T p.D2193N unclear 
rs138379074 10 c.6640G>A p.R2214C non-pathogenic
  10 c.6742C>A p.A2248S non-pathogenic
rs150098233 10 c.6776G>A p.P2259L unclear 
  10 c.6892T>G p.K2298Q non-pathogenic
rs147949881 10 c.6952C>T p.A2318T unclear 
rs146909241 10 c.6953G>A p.A2318V unclear 
rs143414642 10 c.7003T>C p.M2335V non-pathogenic
rs141091294 10 c.7049T>C p.E2350G unclear 
rs142869943 10 c.7165C>T p.V2389M non-pathogenicRomano et al., Human Mutation  41 
 
  10 c.7189C>G p.V2397L unclear 
  10 c.7288C>T p.E2430K unclear 
  10 c.7325T>C p.E2442G unclear 
  10 c.7426C>T p.V2476I unclear 
  10 c.7509G>T p.H2503Q unclear 
rs150783263 10 c.7892T>C p.H2631R unclear 
rs141197941 10 c.7930T>C p.I2644V non-pathogenic
  10 c.7988G>A p.P2663L unclear 
  10 c.8012T>C p.D2671G unclear 
  10 c.8062T>C p.T2688A non-pathogenic
rs137945310 10 c.8203C>T p.A2735T unclear 
  10 c.8222A>G p.L2741P unclear 
rs146898231 10 c.8243G>T p.S2748Y unclear 
  10 c.8254T>C p.I2752V non-pathogenic
  10 c.8281C>T p.V2761M unclear 
  10 c.8395C>G p.V2799L non-pathogenic
  10 c.8417A>G p.M2806T non-pathogenic
  10 c.8450G>A p.T2817M unclear 
  10 c.8491T>C p.K2831V non-pathogenic
rs142358701 10 c.8509T>C p.I2837V non-pathogenic
rs146554323 10 c.8784C>A p.Q2928H unclear 
  10 c.8915G>T p.P2972Q unclear 
  10 c.8972C>T p.R2991H unclear 
  10 c.9031T>C p.I3011V non-pathogenic
rs144616826 10 c.9082C>A p.D3028Y unclear 
  10 c.9238A>G p.Y3080H unclear 
rs149290718 10 c.9251A>G p.I3084T non-pathogenic
rs139579036 10 c.9275T>A p.Y3092F unclear 
  10 c.9382G>C p.L3128V unclear 
  10 c.9404A>G p.L3135S unclear 
  10 c.9476A>G p.L3159P unclear 
rs143557803 10 c.9550G>A p.R3184C unclear 
rs137905181 10 c.9562A>G p.F3188L unclear 
  10 c.9637T>C p.S3213G unclear 
  10 c.9656G>C p.S3219C non-pathogenic
  10 c.9668G>A p.P3223L unclear 
  10 c.9788T>C p.E3263G non-pathogenic
rs147363191 10 c.9799T>C p.T3267A non-pathogenic
  10 c.10076G>A p.T3359I non-pathogenic
  10 c.10075T>C p.T3359A non-pathogenic
  10 c.10238T>C p.Y3413C unclear 
rs144179865 10 c.10291C>G p.V3431L unclear 
  10 c.10298G>A p.T3433I non-pathogenic
  10 c.10348A>G p.S3450P unclear 
rs148659448 10 c.10375A>C p.L3459V unclear Romano et al., Human Mutation  42 
 
  10 c.10383T>G p.E3461D non-pathogenic
  10 c.10394A>C p.V3465G non-pathogenic
  10 c.10398A>C p.I3466M non-pathogenic
  10 c.10576T>C p.I3526V non-pathogenic
  10 c.10630T>C p.T3544A unclear 
  10 c.10724T>C p.H3575R non-pathogenic
  10 c.10747C>T p.V3583M unclear 
rs147379730 10 c.10818T>A p.E3606D unclear 
  10 c.10819T>C p.I3607V non-pathogenic
rs150900362 10 c.10901T>A p.Q3634L unclear 
rs141591052 10 c.10911C>T p.M3637I non-pathogenic
rs148349355 10 c.10925C>T p.G3642E unclear 
  10 c.10989G>T p.F3663L non-pathogenic
rs138609508 10 c.11048T>C p.N3683S non-pathogenic
  10 c.11050C>T p.G3684R unclear 
rs148925505 10 c.11066G>A p.P3689L unclear 
  10 c.11123G>A p.P3708L unclear 
rs145725116 10 c.11135G>A p.T3712I unclear 
  10 c.11149T>C p.K3717E non-pathogenic
rs149745343 10 c.11194G>C p.Q3732Q non-pathogenic
rs140905170 10 c.11228G>C p.P3743R unclear 
  10 c.11249T>C p.N3750S non-pathogenic
rs151012679 10 c.11279G>A p.T3760M unclear 
rs145188410 10 c.11327A>G p.I3776T non-pathogenic
rs147369196 10 c.11363C>T p.R3788H unclear 
rs143907401 10 c.11519T>C p.K3840R unclear 
rs149427669 10 c.11576C>T p.R3859H unclear 
  10 c.11585T>C p.K3862R non-pathogenic
  10 c.11656T>C p.R3886G non-pathogenic
  10 c.11717G>A p.A3906V non-pathogenic
  10 c.11887T>C p.M3963V unclear 
rs138442606 10 c.11915C>A p.R3972L unclear 
rs149139875 10 c.12046T>C p.I4016V non-pathogenic
rs147634443 10 c.12103T>C p.I4035V non-pathogenic
rs147013767 10 c.12148A>G p.F4050L unclear 
  10 c.12260T>C p.Y4087C unclear 
rs139538222 10 c.12437G>A p.S4146L unclear 
  10 c.12533G>A p.P4178L unclear 
  10 c.12589A>G p.Y4197H unclear 
  10 c.12677T>A p.Q4226L unclear 
  10 c.12701T>C p.Y4234C unclear 
rs146148720 10 c.12705T>A p.K4235N unclear 
  10 c.12854C>T p.S4285N non-pathogenic
  10 c.12862T>A p.T4288S non-pathogenic
  10 c.12913C>T p.E4305K non-pathogenicRomano et al., Human Mutation  43 
 
rs138760047 10 c.12937C>T p.V4313M unclear 
  10 c.12950G>A p.A4317V unclear 
rs150225486 10 c.12968G>A p.S4323L unclear 
  10 c.12982T>A p.I4328F unclear 
  10 c.13036C>T p.D4346N unclear 
  10 c.13343C>T p.R4448H unclear 
rs138328181 10 c.13538C>T p.S4513N non-pathogenic
  10 c.13694G>T p.A4565D unclear 
This tablerepresents therecent update of additional SNPs in theSACS genefromexomeproject under themulticenter National Heart Lung and Blood Institute 
GO Exome Sequencing Project (NHLBI Exome Sequencing Project) initiative (at http://evs.gs.washington.edu/EVS/). Although these variants have low 
frequencies (<0.001% total alleles) and need to bevalidated, wedefined themas either undoubtedly non-pathogenic or not yet clearlyassociated with disease 
(that is, unclear). Unclear weredefined genevariants dubbed as “probably damaging”following analysis with PolyPhen-2 (PolymorphismPhenotyping v2;
http://genetics.bwh.harvard.edu/pph2/), a tool which predicts possible impact on the structure and function using physical and comparative considerations. 
Positions follow theguidelines formutationnomenclature with numbering +1in cDNA corresponding to theA oftheATG translationinitiation codon in the 
referencesequence, with theinitiation codon being codon 1 (www.hgvs.org).
SNP, Single NucleotidePolymorphism; CDS, coding sequence. 
 
